# Supplementary material for: Primary activation of para-quinone methides by chiral phosphoric acid for enantioselective construction of tetraarylmethanes
Source: Chem Sci. 2023 Dec 2;15(2):720–5. doi: 10.1039/d3sc05014a (PMC10763553; doi:10.1039/d3sc05014a)
Supplement: SC-015-D3SC05014A-s002 [file SC-015-D3SC05014A-s002.cif]

# Electronic Supplementary Material (ESI) for Chemical Science.
# This journal is © The Royal Society of Chemistry 2023

####################################################################### 
# 
# This file contains crystal structure data downloaded from the 
# Cambridge Structural Database (CSD) hosted by the Cambridge 
# Crystallographic Data Centre (CCDC).
# 
# Full information about CCDC data access policies and citation 
# guidelines are available at http://www.ccdc.cam.ac.uk/access/V1 
# 
# Audit and citation data items may have been added by the CCDC. 
# Please retain this information to preserve the provenance of 
# this file and to allow appropriate attribution of the data. 
# 
#######################################################################

data_sliu4cult_auto
_database_code_depnum_ccdc_archive 'CCDC 2226390'
loop_
_audit_author_name
_audit_author_address
'Herman H. Y'
;Hongkong University of Science and Technology Data Center
Hong Kong
;
_audit_update_record             
;
2022-12-14 deposited with the CCDC.	2023-11-21 downloaded from the CCDC.
;
_audit_creation_date             2022-10-26
_audit_creation_method           
;
Olex2 1.5-alpha
(compiled 2022.06.10 svn.r3fa896fb for OlexSys, GUI svn.r6535)
;
_shelx_SHELXL_version_number     2014/7
_chemical_name_common            ?
_chemical_name_systematic        ?
_chemical_formula_moiety         'C31 H29 N O3, C H4 O'
_chemical_formula_sum            'C32 H33 N O4'
_chemical_formula_weight         495.59
_chemical_absolute_configuration ad
_chemical_melting_point          ?
_chemical_oxdiff_formula         'C32 H33 N O4'
loop_
_atom_type_symbol
_atom_type_description
_atom_type_scat_dispersion_real
_atom_type_scat_dispersion_imag
_atom_type_scat_source
C C 0.0181 0.0091 'International Tables Vol C Tables 4.2.6.8 and 6.1.1.4'
H H 0.0000 0.0000 'International Tables Vol C Tables 4.2.6.8 and 6.1.1.4'
N N 0.0311 0.0180 'International Tables Vol C Tables 4.2.6.8 and 6.1.1.4'
O O 0.0492 0.0322 'International Tables Vol C Tables 4.2.6.8 and 6.1.1.4'

_shelx_space_group_comment       
;
The symmetry employed for this shelxl refinement is uniquely defined
by the following loop, which should always be used as a source of
symmetry information in preference to the above space-group names.
They are only intended as comments.
;
_space_group_crystal_system      monoclinic
_space_group_IT_number           4
_space_group_name_H-M_alt        'P 1 21 1'
_space_group_name_Hall           'P 2yb'
loop_
_space_group_symop_operation_xyz
'x, y, z'
'-x, y+1/2, -z'

_cell_length_a                   13.02736(13)
_cell_length_b                   7.62610(7)
_cell_length_c                   13.31312(13)
_cell_angle_alpha                90
_cell_angle_beta                 97.9813(9)
_cell_angle_gamma                90
_cell_volume                     1309.82(2)
_cell_formula_units_Z            2
_cell_measurement_reflns_used    7351
_cell_measurement_temperature    100.01(10)
_cell_measurement_theta_max      76.8080
_cell_measurement_theta_min      3.3410
_shelx_estimated_absorpt_T_max   0.891
_shelx_estimated_absorpt_T_min   0.880
_exptl_absorpt_coefficient_mu    0.655
_exptl_absorpt_correction_T_max  1.00000
_exptl_absorpt_correction_T_min  0.88791
_exptl_absorpt_correction_type   multi-scan
_exptl_absorpt_process_details   
;
CrysAlisPro 1.171.42.49 (Rigaku Oxford Diffraction, 2022)
Empirical absorption correction using spherical harmonics,
implemented in SCALE3 ABSPACK scaling algorithm.
;
_exptl_absorpt_special_details   ?
_exptl_crystal_colour            colourless
_exptl_crystal_colour_primary    colourless
_exptl_crystal_density_diffrn    1.257
_exptl_crystal_density_meas      ?
_exptl_crystal_density_method    ?
_exptl_crystal_description       block
_exptl_crystal_F_000             528
_exptl_crystal_size_max          0.2
_exptl_crystal_size_mid          0.18
_exptl_crystal_size_min          0.18
_exptl_transmission_factor_max   ?
_exptl_transmission_factor_min   ?
_diffrn_reflns_av_R_equivalents  0.0181
_diffrn_reflns_av_unetI/netI     0.0226
_diffrn_reflns_Laue_measured_fraction_full 0.999
_diffrn_reflns_Laue_measured_fraction_max 0.978
_diffrn_reflns_limit_h_max       16
_diffrn_reflns_limit_h_min       -14
_diffrn_reflns_limit_k_max       9
_diffrn_reflns_limit_k_min       -9
_diffrn_reflns_limit_l_max       13
_diffrn_reflns_limit_l_min       -16
_diffrn_reflns_number            8645
_diffrn_reflns_point_group_measured_fraction_full 0.991
_diffrn_reflns_point_group_measured_fraction_max 0.957
_diffrn_reflns_theta_full        67.684
_diffrn_reflns_theta_max         76.874
_diffrn_reflns_theta_min         3.352
_diffrn_ambient_environment      N~2~
_diffrn_ambient_temperature      100.01(10)
_diffrn_detector                 'CCD plate'
_diffrn_detector_area_resol_mean 10.3577
_diffrn_detector_type            Atlas
_diffrn_measured_fraction_theta_full 0.999
_diffrn_measured_fraction_theta_max 0.978
_diffrn_measurement_details      
;
List of Runs (angles in degrees, time in seconds):

  # Type    Start    End  Width  t~exp~   \w     \q     \k     \f   Frames
#--------------------------------------------------------------------------
  1  \w    107.00 175.00   1.00    7.00    --  112.00  77.00  30.00   68
  2  \w    -65.00  12.00   1.00    3.00    --  -41.26  37.00  60.00   77
  3  \w   -114.00 -13.00   1.00    3.00    --  -41.26 -57.00  30.00  101
  4  \w    -46.00 124.00   1.00    3.00    --   41.26   0.00   0.00  170
  5  \w    117.00 178.00   1.00    7.00    --  112.00 111.00 120.00   61
  6  \w    128.00 176.00   1.00    7.00    --  112.00  77.00  60.00   48
  7  \w     36.00 106.00   1.00    7.00    --  112.00-111.00 -90.00   70
  8  \w     85.00 178.00   1.00    7.00    --  112.00  30.00-120.00   93
  9  \w     51.00 108.00   1.00    7.00    --  112.00-111.00 -30.00   57
 10  \w     29.00 103.00   1.00    7.00    --  112.00 -94.00 120.00   74
 11  \w     90.00 177.00   1.00    7.00    --  112.00  30.00 120.00   87
 12  \w     36.00 109.00   1.00    7.00    --  112.00-111.00  90.00   73
 13  \w     87.00 176.00   1.00    7.00    --  112.00  45.00-180.00   89
;
_diffrn_measurement_device       'kappa diffractometer'
_diffrn_measurement_device_type  'SuperNova, Dual, Cu at home/near, Atlas'
_diffrn_measurement_method       '\w scans'
_diffrn_orient_matrix_type       
'CrysAlisPro convention (1999,Acta A55,543-557)'
_diffrn_orient_matrix_UB_11      0.0695254000
_diffrn_orient_matrix_UB_12      -0.1467843000
_diffrn_orient_matrix_UB_13      -0.0328838000
_diffrn_orient_matrix_UB_21      -0.0970618000
_diffrn_orient_matrix_UB_22      -0.1031077000
_diffrn_orient_matrix_UB_23      -0.0456619000
_diffrn_orient_matrix_UB_31      0.0019590000
_diffrn_orient_matrix_UB_32      0.0930341000
_diffrn_orient_matrix_UB_33      -0.1023846000
_diffrn_radiation_monochromator  mirror
_diffrn_radiation_probe          x-ray
_diffrn_radiation_type           CuK\a
_diffrn_radiation_wavelength     1.54184
_diffrn_source                   'micro-focus sealed X-ray tube'
_diffrn_source_current           0.80
_diffrn_source_power             0.040
_diffrn_source_target            Cu
_diffrn_source_type              'SuperNova (Cu) X-ray Source'
_diffrn_source_voltage           50
_reflns_Friedel_coverage         0.816
_reflns_Friedel_fraction_full    0.982
_reflns_Friedel_fraction_max     0.933
_reflns_number_gt                5170
_reflns_number_total             5291
_reflns_special_details          
;
 Reflections were merged by SHELXL according to the crystal
 class for the calculation of statistics and refinement.
 
 _reflns_Friedel_fraction is defined as the number of unique
 Friedel pairs measured divided by the number that would be
 possible theoretically, ignoring centric projections and
 systematic absences.
;
_reflns_threshold_expression     'I > 2\s(I)'
_computing_cell_refinement       'CrysAlisPro 1.171.42.49 (Rigaku OD, 2022)'
_computing_data_collection       'CrysAlisPro 1.171.42.49 (Rigaku OD, 2022)'
_computing_data_reduction        'CrysAlisPro 1.171.42.49 (Rigaku OD, 2022)'
_computing_molecular_graphics    'Olex2 1.5-alpha (Dolomanov et al., 2009)'
_computing_publication_material  'Olex2 1.5-alpha (Dolomanov et al., 2009)'
_computing_structure_refinement  'SHELXL 2014/7 (Sheldrick, 2015)'
_computing_structure_solution    'olex2.solve 1.5-alpha (Bourhis et al., 2015)'
_refine_diff_density_max         0.182
_refine_diff_density_min         -0.117
_refine_diff_density_rms         0.028
_refine_ls_abs_structure_details 
;
 Flack x determined using 2273 quotients [(I+)-(I-)]/[(I+)+(I-)]
 (Parsons, Flack and Wagner, Acta Cryst. B69 (2013) 249-259).
;
_refine_ls_abs_structure_Flack   0.01(6)
_refine_ls_extinction_coef       0.0020(4)
_refine_ls_extinction_expression Fc^*^=kFc[1+0.001xFc^2^\l^3^/sin(2\q)]^-1/4^
_refine_ls_extinction_method     'SHELXL-2014/7 (Sheldrick 2014'
_refine_ls_goodness_of_fit_ref   1.032
_refine_ls_hydrogen_treatment    constr
_refine_ls_matrix_type           full
_refine_ls_number_parameters     342
_refine_ls_number_reflns         5291
_refine_ls_number_restraints     1
_refine_ls_R_factor_all          0.0256
_refine_ls_R_factor_gt           0.0247
_refine_ls_restrained_S_all      1.032
_refine_ls_shift/su_max          0.000
_refine_ls_shift/su_mean         0.000
_refine_ls_structure_factor_coef Fsqd
_refine_ls_weighting_details     
'w=1/[\s^2^(Fo^2^)+(0.0358P)^2^+0.1781P] where P=(Fo^2^+2Fc^2^)/3'
_refine_ls_weighting_scheme      calc
_refine_ls_wR_factor_gt          0.0647
_refine_ls_wR_factor_ref         0.0652
_refine_special_details          ?
_olex2_refinement_description    
;
1. Fixed Uiso
 At 1.2 times of:
  All C(H) groups
 At 1.5 times of:
  All C(H,H,H) groups, All O(H) groups
2.a Aromatic/amide H refined with riding coordinates:
 C2(H2), C3(H3A), C5(H5), C8(H8), C13(H13), C14(H14), C16(H16), C17(H17),
 C23(H23), C24(H24), C25(H25), C26(H26), C32(H32), C33(H33), C35(H35), C36(H36)
2.b Idealised Me refined as rotating group:
 C9(H9A,H9B,H9C), C10(H10A,H10B,H10C), C27(H27A,H27B,H27C), C37(H37A,H37B,
 H37C), C1S(H1SA,H1SB,H1SC)
2.c Idealised tetrahedral OH refined as rotating group:
 O3(H3), O1S(H1S)
;
_atom_sites_solution_hydrogens   geom
_atom_sites_solution_primary     iterative
_atom_sites_solution_secondary   ?
loop_
_atom_site_label
_atom_site_type_symbol
_atom_site_fract_x
_atom_site_fract_y
_atom_site_fract_z
_atom_site_U_iso_or_equiv
_atom_site_adp_type
_atom_site_occupancy
_atom_site_site_symmetry_order
_atom_site_calc_flag
_atom_site_refinement_flags_posn
_atom_site_refinement_flags_adp
_atom_site_refinement_flags_occupancy
_atom_site_disorder_assembly
_atom_site_disorder_group
O1 O 0.31627(8) 0.09726(16) 0.20768(9) 0.0223(2) Uani 1 1 d . . . . .
O2 O 0.85852(9) 0.40590(15) 0.46748(8) 0.0215(2) Uani 1 1 d . . . . .
O3 O 1.11911(9) 0.60047(18) 0.17699(10) 0.0290(3) Uani 1 1 d . . . . .
H3 H 1.1155 0.7101 0.1717 0.044 Uiso 1 1 calc R U . . .
N1 N 0.67732(11) 0.04307(19) 0.04126(10) 0.0198(3) Uani 1 1 d . . . . .
C1 C 0.58233(12) 0.0389(2) 0.07496(11) 0.0176(3) Uani 1 1 d . . . . .
C2 C 0.48966(12) -0.0372(2) 0.03008(11) 0.0201(3) Uani 1 1 d . . . . .
H2 H 0.4865 -0.1024 -0.0311 0.024 Uiso 1 1 calc R U . . .
C3 C 0.40304(12) -0.0145(2) 0.07734(12) 0.0201(3) Uani 1 1 d . . . . .
H3A H 0.3387 -0.0634 0.0482 0.024 Uiso 1 1 calc R U . . .
C4 C 0.40936(12) 0.0808(2) 0.16879(12) 0.0189(3) Uani 1 1 d . . . . .
C5 C 0.50111(12) 0.1537(2) 0.21506(11) 0.0178(3) Uani 1 1 d . . . . .
H5 H 0.5040 0.2151 0.2775 0.021 Uiso 1 1 calc R U . . .
C6 C 0.59043(12) 0.1342(2) 0.16688(11) 0.0166(3) Uani 1 1 d . . . . .
C7 C 0.69599(12) 0.1968(2) 0.18816(11) 0.0164(3) Uani 1 1 d . . . . .
C8 C 0.74424(12) 0.1376(2) 0.10907(12) 0.0190(3) Uani 1 1 d . . . . .
H8 H 0.8148 0.1593 0.1024 0.023 Uiso 1 1 calc R U . . .
C9 C 0.70238(14) -0.0465(3) -0.04858(13) 0.0297(4) Uani 1 1 d . . . . .
H9A H 0.7039 -0.1734 -0.0367 0.044 Uiso 1 1 calc R U . . .
H9B H 0.7704 -0.0075 -0.0632 0.044 Uiso 1 1 calc R U . . .
H9C H 0.6497 -0.0191 -0.1064 0.044 Uiso 1 1 calc R U . . .
C10 C 0.31618(13) 0.2023(2) 0.29675(13) 0.0247(3) Uani 1 1 d . . . . .
H10A H 0.3363 0.3226 0.2826 0.037 Uiso 1 1 calc R U . . .
H10B H 0.3656 0.1537 0.3519 0.037 Uiso 1 1 calc R U . . .
H10C H 0.2466 0.2025 0.3168 0.037 Uiso 1 1 calc R U . . .
C11 C 0.74535(11) 0.2991(2) 0.28213(11) 0.0157(3) Uani 1 1 d . . . . .
C12 C 0.84495(12) 0.3896(2) 0.25657(11) 0.0165(3) Uani 1 1 d . . . . .
C13 C 0.93121(12) 0.2855(2) 0.24520(11) 0.0195(3) Uani 1 1 d . . . . .
H13 H 0.9278 0.1627 0.2562 0.023 Uiso 1 1 calc R U . . .
C14 C 1.02141(12) 0.3571(2) 0.21831(12) 0.0213(3) Uani 1 1 d . . . . .
H14 H 1.0784 0.2832 0.2101 0.026 Uiso 1 1 calc R U . . .
C15 C 1.02855(12) 0.5373(2) 0.20327(11) 0.0211(3) Uani 1 1 d . . . . .
C16 C 0.94471(12) 0.6436(2) 0.21658(12) 0.0207(3) Uani 1 1 d . . . . .
H16 H 0.9492 0.7668 0.2077 0.025 Uiso 1 1 calc R U . . .
C17 C 0.85449(12) 0.5703(2) 0.24286(11) 0.0187(3) Uani 1 1 d . . . . .
H17 H 0.7980 0.6447 0.2517 0.022 Uiso 1 1 calc R U . . .
C21 C 0.77563(11) 0.1716(2) 0.37166(11) 0.0172(3) Uani 1 1 d . . . . .
C22 C 0.83373(12) 0.2317(2) 0.46298(12) 0.0184(3) Uani 1 1 d . . . . .
C23 C 0.86204(12) 0.1172(2) 0.54328(12) 0.0212(3) Uani 1 1 d . . . . .
H23 H 0.9017 0.1587 0.6039 0.025 Uiso 1 1 calc R U . . .
C24 C 0.83242(13) -0.0582(2) 0.53505(13) 0.0245(3) Uani 1 1 d . . . . .
H24 H 0.8518 -0.1359 0.5902 0.029 Uiso 1 1 calc R U . . .
C25 C 0.77490(14) -0.1201(2) 0.44704(13) 0.0244(3) Uani 1 1 d . . . . .
H25 H 0.7544 -0.2396 0.4415 0.029 Uiso 1 1 calc R U . . .
C26 C 0.74730(12) -0.0045(2) 0.36636(12) 0.0208(3) Uani 1 1 d . . . . .
H26 H 0.7079 -0.0474 0.3060 0.025 Uiso 1 1 calc R U . . .
C27 C 0.91788(13) 0.4692(2) 0.55832(12) 0.0244(3) Uani 1 1 d . . . . .
H27A H 0.9319 0.5945 0.5511 0.037 Uiso 1 1 calc R U . . .
H27B H 0.9836 0.4050 0.5709 0.037 Uiso 1 1 calc R U . . .
H27C H 0.8789 0.4517 0.6154 0.037 Uiso 1 1 calc R U . . .
C31 C 0.66225(11) 0.4303(2) 0.30700(11) 0.0159(3) Uani 1 1 d . . . . .
C32 C 0.61497(12) 0.5418(2) 0.23084(11) 0.0177(3) Uani 1 1 d . . . . .
H32 H 0.6427 0.5499 0.1687 0.021 Uiso 1 1 calc R U . . .
C33 C 0.52856(12) 0.6407(2) 0.24407(12) 0.0205(3) Uani 1 1 d . . . . .
H33 H 0.4987 0.7163 0.1912 0.025 Uiso 1 1 calc R U . . .
C34 C 0.48469(12) 0.6311(2) 0.33381(12) 0.0206(3) Uani 1 1 d . . . . .
C35 C 0.53358(13) 0.5252(2) 0.41110(12) 0.0211(3) Uani 1 1 d . . . . .
H35 H 0.5067 0.5194 0.4738 0.025 Uiso 1 1 calc R U . . .
C36 C 0.62135(12) 0.4275(2) 0.39842(11) 0.0186(3) Uani 1 1 d . . . . .
H36 H 0.6538 0.3578 0.4529 0.022 Uiso 1 1 calc R U . . .
C37 C 0.38603(14) 0.7281(2) 0.34512(14) 0.0277(4) Uani 1 1 d . . . . .
H37A H 0.4030 0.8464 0.3711 0.042 Uiso 1 1 calc R U . . .
H37B H 0.3484 0.6649 0.3927 0.042 Uiso 1 1 calc R U . . .
H37C H 0.3427 0.7360 0.2790 0.042 Uiso 1 1 calc R U . . .
O1S O 0.12448(9) -0.05013(19) 0.14470(9) 0.0291(3) Uani 1 1 d . . . . .
H1S H 0.1856 -0.0142 0.1598 0.044 Uiso 1 1 calc R U . . .
C1S C 0.08592(16) 0.0017(3) 0.04337(15) 0.0368(4) Uani 1 1 d . . . . .
H1SA H 0.1315 -0.0441 -0.0031 0.055 Uiso 1 1 calc R U . . .
H1SB H 0.0839 0.1300 0.0392 0.055 Uiso 1 1 calc R U . . .
H1SC H 0.0159 -0.0452 0.0246 0.055 Uiso 1 1 calc R U . . .

loop_
_atom_site_aniso_label
_atom_site_aniso_U_11
_atom_site_aniso_U_22
_atom_site_aniso_U_33
_atom_site_aniso_U_23
_atom_site_aniso_U_13
_atom_site_aniso_U_12
O1 0.0161(5) 0.0264(6) 0.0243(6) -0.0055(5) 0.0019(4) -0.0025(4)
O2 0.0250(6) 0.0205(6) 0.0174(5) 0.0000(4) -0.0034(4) -0.0034(4)
O3 0.0193(6) 0.0341(7) 0.0356(7) -0.0026(6) 0.0105(5) -0.0054(5)
N1 0.0224(7) 0.0219(6) 0.0153(6) -0.0021(5) 0.0033(5) -0.0014(5)
C1 0.0215(7) 0.0165(7) 0.0146(6) 0.0015(6) 0.0014(5) 0.0005(6)
C2 0.0262(8) 0.0182(7) 0.0146(7) -0.0002(6) -0.0017(6) -0.0006(6)
C3 0.0192(7) 0.0190(7) 0.0202(7) -0.0003(6) -0.0037(6) -0.0022(6)
C4 0.0181(7) 0.0184(7) 0.0197(7) 0.0014(6) 0.0012(6) 0.0006(6)
C5 0.0189(7) 0.0177(7) 0.0163(7) -0.0005(6) 0.0003(5) -0.0006(6)
C6 0.0188(7) 0.0151(7) 0.0148(6) 0.0006(6) -0.0012(5) -0.0001(6)
C7 0.0172(7) 0.0161(7) 0.0153(7) 0.0012(5) 0.0001(5) -0.0003(5)
C8 0.0195(7) 0.0199(7) 0.0178(7) -0.0003(6) 0.0028(5) -0.0016(6)
C9 0.0295(8) 0.0379(10) 0.0230(8) -0.0124(8) 0.0088(7) -0.0054(8)
C10 0.0190(7) 0.0281(8) 0.0274(8) -0.0067(7) 0.0050(6) -0.0008(6)
C11 0.0158(6) 0.0170(7) 0.0137(7) 0.0000(6) 0.0000(5) -0.0007(6)
C12 0.0155(7) 0.0215(7) 0.0118(6) -0.0003(5) -0.0005(5) -0.0014(6)
C13 0.0192(7) 0.0216(7) 0.0166(7) 0.0002(6) -0.0013(6) 0.0009(6)
C14 0.0168(7) 0.0283(8) 0.0184(7) -0.0035(6) 0.0005(6) 0.0029(6)
C15 0.0167(7) 0.0303(8) 0.0163(7) -0.0030(6) 0.0027(6) -0.0043(6)
C16 0.0212(7) 0.0218(8) 0.0189(7) -0.0012(6) 0.0023(6) -0.0037(6)
C17 0.0186(7) 0.0207(8) 0.0166(7) -0.0022(6) 0.0018(6) -0.0006(6)
C21 0.0151(6) 0.0200(7) 0.0163(7) 0.0022(6) 0.0017(5) 0.0006(5)
C22 0.0167(7) 0.0207(7) 0.0176(7) 0.0001(6) 0.0018(5) -0.0002(6)
C23 0.0206(7) 0.0275(8) 0.0150(7) 0.0013(6) 0.0002(6) -0.0006(6)
C24 0.0260(8) 0.0274(8) 0.0197(8) 0.0086(6) 0.0019(6) 0.0014(7)
C25 0.0281(8) 0.0202(8) 0.0246(8) 0.0045(6) 0.0021(7) -0.0027(6)
C26 0.0213(7) 0.0213(8) 0.0191(7) 0.0014(6) 0.0007(6) -0.0012(6)
C27 0.0247(8) 0.0264(8) 0.0205(8) -0.0038(6) -0.0031(6) -0.0022(7)
C31 0.0143(6) 0.0164(7) 0.0166(7) -0.0016(6) 0.0010(5) -0.0035(5)
C32 0.0191(7) 0.0185(7) 0.0155(7) -0.0002(6) 0.0023(5) -0.0022(6)
C33 0.0218(7) 0.0189(7) 0.0203(7) 0.0019(6) 0.0010(6) 0.0001(6)
C34 0.0199(7) 0.0200(7) 0.0221(8) -0.0041(6) 0.0031(6) -0.0001(6)
C35 0.0228(8) 0.0245(8) 0.0164(7) -0.0034(6) 0.0046(6) -0.0022(6)
C36 0.0198(7) 0.0214(7) 0.0142(7) -0.0006(6) 0.0005(5) -0.0011(6)
C37 0.0282(9) 0.0287(9) 0.0273(9) -0.0012(7) 0.0074(7) 0.0066(7)
O1S 0.0223(6) 0.0360(7) 0.0280(6) 0.0009(5) 0.0006(5) -0.0087(5)
C1S 0.0358(10) 0.0451(12) 0.0273(9) -0.0036(8) -0.0036(7) 0.0012(9)

_geom_special_details            
;
 All esds (except the esd in the dihedral angle between two l.s. planes)
 are estimated using the full covariance matrix.  The cell esds are taken
 into account individually in the estimation of esds in distances, angles
 and torsion angles; correlations between esds in cell parameters are only
 used when they are defined by crystal symmetry.  An approximate (isotropic)
 treatment of cell esds is used for estimating esds involving l.s. planes.
;
loop_
_geom_bond_atom_site_label_1
_geom_bond_atom_site_label_2
_geom_bond_distance
_geom_bond_site_symmetry_2
_geom_bond_publ_flag
O1 C4 1.3888(19) . ?
O1 C10 1.431(2) . ?
O2 C22 1.3668(19) . ?
O2 C27 1.4262(18) . ?
O3 H3 0.8400 . ?
O3 C15 1.3642(19) . ?
N1 C1 1.374(2) . ?
N1 C8 1.370(2) . ?
N1 C9 1.453(2) . ?
C1 C2 1.397(2) . ?
C1 C6 1.414(2) . ?
C2 H2 0.9500 . ?
C2 C3 1.377(2) . ?
C3 H3A 0.9500 . ?
C3 C4 1.411(2) . ?
C4 C5 1.383(2) . ?
C5 H5 0.9500 . ?
C5 C6 1.412(2) . ?
C6 C7 1.446(2) . ?
C7 C8 1.375(2) . ?
C7 C11 1.538(2) . ?
C8 H8 0.9500 . ?
C9 H9A 0.9800 . ?
C9 H9B 0.9800 . ?
C9 H9C 0.9800 . ?
C10 H10A 0.9800 . ?
C10 H10B 0.9800 . ?
C10 H10C 0.9800 . ?
C11 C12 1.549(2) . ?
C11 C21 1.546(2) . ?
C11 C31 1.544(2) . ?
C12 C13 1.401(2) . ?
C12 C17 1.398(2) . ?
C13 H13 0.9500 . ?
C13 C14 1.387(2) . ?
C14 H14 0.9500 . ?
C14 C15 1.394(2) . ?
C15 C16 1.391(2) . ?
C16 H16 0.9500 . ?
C16 C17 1.389(2) . ?
C17 H17 0.9500 . ?
C21 C22 1.416(2) . ?
C21 C26 1.391(2) . ?
C22 C23 1.390(2) . ?
C23 H23 0.9500 . ?
C23 C24 1.392(2) . ?
C24 H24 0.9500 . ?
C24 C25 1.383(2) . ?
C25 H25 0.9500 . ?
C25 C26 1.398(2) . ?
C26 H26 0.9500 . ?
C27 H27A 0.9800 . ?
C27 H27B 0.9800 . ?
C27 H27C 0.9800 . ?
C31 C32 1.399(2) . ?
C31 C36 1.395(2) . ?
C32 H32 0.9500 . ?
C32 C33 1.387(2) . ?
C33 H33 0.9500 . ?
C33 C34 1.396(2) . ?
C34 C35 1.391(2) . ?
C34 C37 1.509(2) . ?
C35 H35 0.9500 . ?
C35 C36 1.395(2) . ?
C36 H36 0.9500 . ?
C37 H37A 0.9800 . ?
C37 H37B 0.9800 . ?
C37 H37C 0.9800 . ?
O1S H1S 0.8400 . ?
O1S C1S 1.428(2) . ?
C1S H1SA 0.9800 . ?
C1S H1SB 0.9800 . ?
C1S H1SC 0.9800 . ?

loop_
_geom_angle_atom_site_label_1
_geom_angle_atom_site_label_2
_geom_angle_atom_site_label_3
_geom_angle
_geom_angle_site_symmetry_1
_geom_angle_site_symmetry_3
_geom_angle_publ_flag
C4 O1 C10 117.43(12) . . ?
C22 O2 C27 117.60(13) . . ?
C15 O3 H3 109.5 . . ?
C1 N1 C9 124.98(14) . . ?
C8 N1 C1 108.46(13) . . ?
C8 N1 C9 126.48(14) . . ?
N1 C1 C2 129.34(14) . . ?
N1 C1 C6 107.96(13) . . ?
C2 C1 C6 122.67(14) . . ?
C1 C2 H2 121.1 . . ?
C3 C2 C1 117.83(14) . . ?
C3 C2 H2 121.1 . . ?
C2 C3 H3A 119.8 . . ?
C2 C3 C4 120.37(14) . . ?
C4 C3 H3A 119.8 . . ?
O1 C4 C3 114.77(14) . . ?
C5 C4 O1 122.89(14) . . ?
C5 C4 C3 122.34(15) . . ?
C4 C5 H5 120.9 . . ?
C4 C5 C6 118.10(14) . . ?
C6 C5 H5 120.9 . . ?
C1 C6 C7 107.08(13) . . ?
C5 C6 C1 118.67(14) . . ?
C5 C6 C7 134.22(14) . . ?
C6 C7 C11 127.29(13) . . ?
C8 C7 C6 105.36(13) . . ?
C8 C7 C11 127.27(14) . . ?
N1 C8 C7 111.14(14) . . ?
N1 C8 H8 124.4 . . ?
C7 C8 H8 124.4 . . ?
N1 C9 H9A 109.5 . . ?
N1 C9 H9B 109.5 . . ?
N1 C9 H9C 109.5 . . ?
H9A C9 H9B 109.5 . . ?
H9A C9 H9C 109.5 . . ?
H9B C9 H9C 109.5 . . ?
O1 C10 H10A 109.5 . . ?
O1 C10 H10B 109.5 . . ?
O1 C10 H10C 109.5 . . ?
H10A C10 H10B 109.5 . . ?
H10A C10 H10C 109.5 . . ?
H10B C10 H10C 109.5 . . ?
C7 C11 C12 108.42(12) . . ?
C7 C11 C21 109.95(12) . . ?
C7 C11 C31 106.07(11) . . ?
C21 C11 C12 108.54(12) . . ?
C31 C11 C12 113.09(12) . . ?
C31 C11 C21 110.72(12) . . ?
C13 C12 C11 118.69(14) . . ?
C17 C12 C11 124.09(14) . . ?
C17 C12 C13 117.21(14) . . ?
C12 C13 H13 119.1 . . ?
C14 C13 C12 121.73(15) . . ?
C14 C13 H13 119.1 . . ?
C13 C14 H14 120.0 . . ?
C13 C14 C15 120.06(15) . . ?
C15 C14 H14 120.0 . . ?
O3 C15 C14 117.56(16) . . ?
O3 C15 C16 123.29(16) . . ?
C16 C15 C14 119.14(15) . . ?
C15 C16 H16 119.9 . . ?
C17 C16 C15 120.28(15) . . ?
C17 C16 H16 119.9 . . ?
C12 C17 H17 119.2 . . ?
C16 C17 C12 121.54(15) . . ?
C16 C17 H17 119.2 . . ?
C22 C21 C11 120.45(13) . . ?
C26 C21 C11 122.02(14) . . ?
C26 C21 C22 117.53(14) . . ?
O2 C22 C21 116.56(13) . . ?
O2 C22 C23 122.76(14) . . ?
C23 C22 C21 120.67(14) . . ?
C22 C23 H23 119.9 . . ?
C22 C23 C24 120.13(15) . . ?
C24 C23 H23 119.9 . . ?
C23 C24 H24 119.8 . . ?
C25 C24 C23 120.38(15) . . ?
C25 C24 H24 119.8 . . ?
C24 C25 H25 120.4 . . ?
C24 C25 C26 119.17(16) . . ?
C26 C25 H25 120.4 . . ?
C21 C26 C25 122.11(15) . . ?
C21 C26 H26 118.9 . . ?
C25 C26 H26 118.9 . . ?
O2 C27 H27A 109.5 . . ?
O2 C27 H27B 109.5 . . ?
O2 C27 H27C 109.5 . . ?
H27A C27 H27B 109.5 . . ?
H27A C27 H27C 109.5 . . ?
H27B C27 H27C 109.5 . . ?
C32 C31 C11 119.33(13) . . ?
C36 C31 C11 122.78(13) . . ?
C36 C31 C32 117.31(14) . . ?
C31 C32 H32 119.3 . . ?
C33 C32 C31 121.48(14) . . ?
C33 C32 H32 119.3 . . ?
C32 C33 H33 119.5 . . ?
C32 C33 C34 121.06(15) . . ?
C34 C33 H33 119.5 . . ?
C33 C34 C37 121.01(15) . . ?
C35 C34 C33 117.65(14) . . ?
C35 C34 C37 121.32(14) . . ?
C34 C35 H35 119.3 . . ?
C34 C35 C36 121.30(14) . . ?
C36 C35 H35 119.3 . . ?
C31 C36 H36 119.5 . . ?
C35 C36 C31 121.09(14) . . ?
C35 C36 H36 119.5 . . ?
C34 C37 H37A 109.5 . . ?
C34 C37 H37B 109.5 . . ?
C34 C37 H37C 109.5 . . ?
H37A C37 H37B 109.5 . . ?
H37A C37 H37C 109.5 . . ?
H37B C37 H37C 109.5 . . ?
C1S O1S H1S 109.5 . . ?
O1S C1S H1SA 109.5 . . ?
O1S C1S H1SB 109.5 . . ?
O1S C1S H1SC 109.5 . . ?
H1SA C1S H1SB 109.5 . . ?
H1SA C1S H1SC 109.5 . . ?
H1SB C1S H1SC 109.5 . . ?

loop_
_geom_torsion_atom_site_label_1
_geom_torsion_atom_site_label_2
_geom_torsion_atom_site_label_3
_geom_torsion_atom_site_label_4
_geom_torsion
_geom_torsion_site_symmetry_1
_geom_torsion_site_symmetry_2
_geom_torsion_site_symmetry_3
_geom_torsion_site_symmetry_4
_geom_torsion_publ_flag
O1 C4 C5 C6 -177.72(14) . . . . ?
O2 C22 C23 C24 178.49(15) . . . . ?
O3 C15 C16 C17 179.64(14) . . . . ?
N1 C1 C2 C3 -176.59(16) . . . . ?
N1 C1 C6 C5 177.97(14) . . . . ?
N1 C1 C6 C7 -0.20(17) . . . . ?
C1 N1 C8 C7 0.18(19) . . . . ?
C1 C2 C3 C4 -0.8(2) . . . . ?
C1 C6 C7 C8 0.30(17) . . . . ?
C1 C6 C7 C11 -176.66(14) . . . . ?
C2 C1 C6 C5 -0.2(2) . . . . ?
C2 C1 C6 C7 -178.41(14) . . . . ?
C2 C3 C4 O1 178.75(14) . . . . ?
C2 C3 C4 C5 -0.5(2) . . . . ?
C3 C4 C5 C6 1.5(2) . . . . ?
C4 C5 C6 C1 -1.1(2) . . . . ?
C4 C5 C6 C7 176.49(16) . . . . ?
C5 C6 C7 C8 -177.46(17) . . . . ?
C5 C6 C7 C11 5.6(3) . . . . ?
C6 C1 C2 C3 1.2(2) . . . . ?
C6 C7 C8 N1 -0.30(18) . . . . ?
C6 C7 C11 C12 -161.47(14) . . . . ?
C6 C7 C11 C21 80.02(18) . . . . ?
C6 C7 C11 C31 -39.73(19) . . . . ?
C7 C11 C12 C13 -70.63(16) . . . . ?
C7 C11 C12 C17 108.67(16) . . . . ?
C7 C11 C21 C22 172.38(13) . . . . ?
C7 C11 C21 C26 -7.8(2) . . . . ?
C7 C11 C31 C32 -52.56(17) . . . . ?
C7 C11 C31 C36 118.46(15) . . . . ?
C8 N1 C1 C2 178.07(16) . . . . ?
C8 N1 C1 C6 0.02(18) . . . . ?
C8 C7 C11 C12 22.2(2) . . . . ?
C8 C7 C11 C21 -96.30(18) . . . . ?
C8 C7 C11 C31 143.95(15) . . . . ?
C9 N1 C1 C2 -4.9(3) . . . . ?
C9 N1 C1 C6 177.04(15) . . . . ?
C9 N1 C8 C7 -176.78(16) . . . . ?
C10 O1 C4 C3 -175.99(14) . . . . ?
C10 O1 C4 C5 3.2(2) . . . . ?
C11 C7 C8 N1 176.66(15) . . . . ?
C11 C12 C13 C14 177.36(14) . . . . ?
C11 C12 C17 C16 -177.77(13) . . . . ?
C11 C21 C22 O2 1.4(2) . . . . ?
C11 C21 C22 C23 -179.34(14) . . . . ?
C11 C21 C26 C25 179.76(15) . . . . ?
C11 C31 C32 C33 169.15(14) . . . . ?
C11 C31 C36 C35 -167.94(14) . . . . ?
C12 C11 C21 C22 53.95(18) . . . . ?
C12 C11 C21 C26 -126.20(15) . . . . ?
C12 C11 C31 C32 66.14(17) . . . . ?
C12 C11 C31 C36 -122.84(15) . . . . ?
C12 C13 C14 C15 0.9(2) . . . . ?
C13 C12 C17 C16 1.5(2) . . . . ?
C13 C14 C15 O3 179.96(13) . . . . ?
C13 C14 C15 C16 0.6(2) . . . . ?
C14 C15 C16 C17 -1.1(2) . . . . ?
C15 C16 C17 C12 0.0(2) . . . . ?
C17 C12 C13 C14 -2.0(2) . . . . ?
C21 C11 C12 C13 48.76(17) . . . . ?
C21 C11 C12 C17 -131.93(15) . . . . ?
C21 C11 C31 C32 -171.80(13) . . . . ?
C21 C11 C31 C36 -0.79(19) . . . . ?
C21 C22 C23 C24 -0.7(2) . . . . ?
C22 C21 C26 C25 -0.4(2) . . . . ?
C22 C23 C24 C25 0.1(2) . . . . ?
C23 C24 C25 C26 0.3(3) . . . . ?
C24 C25 C26 C21 -0.1(3) . . . . ?
C26 C21 C22 O2 -178.42(14) . . . . ?
C26 C21 C22 C23 0.8(2) . . . . ?
C27 O2 C22 C21 -179.41(13) . . . . ?
C27 O2 C22 C23 1.4(2) . . . . ?
C31 C11 C12 C13 172.04(13) . . . . ?
C31 C11 C12 C17 -8.7(2) . . . . ?
C31 C11 C21 C22 -70.74(17) . . . . ?
C31 C11 C21 C26 109.11(16) . . . . ?
C31 C32 C33 C34 -0.8(2) . . . . ?
C32 C31 C36 C35 3.2(2) . . . . ?
C32 C33 C34 C35 3.0(2) . . . . ?
C32 C33 C34 C37 -175.30(16) . . . . ?
C33 C34 C35 C36 -2.1(2) . . . . ?
C34 C35 C36 C31 -1.1(2) . . . . ?
C36 C31 C32 C33 -2.4(2) . . . . ?
C37 C34 C35 C36 176.19(16) . . . . ?

_shelx_res_file                  
;
    sliu4cult_auto.res created by SHELXL-2014/7

TITL sliu4 P21
CELL 1.54184 13.02736 7.626103 13.31312 90 97.9813 90
ZERR 2 0.000127 0.000072 0.000126 0 0.0009 0
LATT -1
SYMM -X,0.5+Y,-Z
SFAC C H N O
UNIT 64 66 2 8

L.S. 10
PLAN  2
SIZE 0.18 0.18 0.2
TEMP -173.14(10)
CONF
BOND $H
MORE -1
fmap 2
acta
OMIT 1 -2 2
OMIT 4 0 0
OMIT 0 -2 -2
REM <olex2.extras>
REM <HklSrc "%.\\sliu4CuLT_auto.hkl">
REM </olex2.extras>

WGHT    0.035800    0.178100
EXTI    0.001992
FVAR       9.08327
O1    4    0.316273    0.097261    0.207679    11.00000    0.01606    0.02639 =
         0.02430   -0.00546    0.00187   -0.00254
O2    4    0.858525    0.405900    0.467480    11.00000    0.02495    0.02053 =
         0.01735   -0.00004   -0.00336   -0.00335
O3    4    1.119106    0.600467    0.176985    11.00000    0.01928    0.03412 =
         0.03557   -0.00257    0.01054   -0.00540
AFIX 147
H3    2    1.115510    0.710123    0.171666    11.00000   -1.50000
AFIX   0
N1    3    0.677315    0.043073    0.041263    11.00000    0.02239    0.02185 =
         0.01528   -0.00212    0.00326   -0.00143
C1    1    0.582333    0.038937    0.074960    11.00000    0.02153    0.01648 =
         0.01455    0.00150    0.00142    0.00052
C2    1    0.489664   -0.037177    0.030079    11.00000    0.02624    0.01823 =
         0.01462   -0.00024   -0.00171   -0.00056
AFIX  43
H2    2    0.486500   -0.102437   -0.031056    11.00000   -1.20000
AFIX   0
C3    1    0.403037   -0.014534    0.077337    11.00000    0.01917    0.01904 =
         0.02021   -0.00027   -0.00369   -0.00219
AFIX  43
H3A   2    0.338656   -0.063387    0.048183    11.00000   -1.20000
AFIX   0
C4    1    0.409362    0.080787    0.168790    11.00000    0.01811    0.01839 =
         0.01969    0.00137    0.00120    0.00059
C5    1    0.501108    0.153680    0.215060    11.00000    0.01889    0.01769 =
         0.01626   -0.00050    0.00032   -0.00063
AFIX  43
H5    2    0.503969    0.215110    0.277466    11.00000   -1.20000
AFIX   0
C6    1    0.590435    0.134188    0.166885    11.00000    0.01884    0.01512 =
         0.01482    0.00064   -0.00122   -0.00007
C7    1    0.695986    0.196799    0.188157    11.00000    0.01723    0.01612 =
         0.01532    0.00117    0.00011   -0.00030
C8    1    0.744239    0.137557    0.109072    11.00000    0.01953    0.01985 =
         0.01780   -0.00030    0.00279   -0.00157
AFIX  43
H8    2    0.814766    0.159328    0.102359    11.00000   -1.20000
AFIX   0
C9    1    0.702375   -0.046522   -0.048582    11.00000    0.02948    0.03792 =
         0.02303   -0.01244    0.00876   -0.00544
AFIX 137
H9A   2    0.703856   -0.173386   -0.036739    11.00000   -1.50000
H9B   2    0.770445   -0.007527   -0.063177    11.00000   -1.50000
H9C   2    0.649721   -0.019064   -0.106409    11.00000   -1.50000
AFIX   0
C10   1    0.316184    0.202285    0.296751    11.00000    0.01903    0.02815 =
         0.02739   -0.00670    0.00503   -0.00083
AFIX 137
H10A  2    0.336287    0.322633    0.282554    11.00000   -1.50000
H10B  2    0.365625    0.153683    0.351925    11.00000   -1.50000
H10C  2    0.246577    0.202458    0.316769    11.00000   -1.50000
AFIX   0
C11   1    0.745354    0.299097    0.282134    11.00000    0.01576    0.01698 =
         0.01369   -0.00004   -0.00004   -0.00072
C12   1    0.844948    0.389622    0.256572    11.00000    0.01552    0.02153 =
         0.01178   -0.00034   -0.00046   -0.00136
C13   1    0.931210    0.285509    0.245195    11.00000    0.01925    0.02155 =
         0.01658    0.00025   -0.00131    0.00093
AFIX  43
H13   2    0.927818    0.162686    0.256187    11.00000   -1.20000
AFIX   0
C14   1    1.021407    0.357051    0.218311    11.00000    0.01679    0.02831 =
         0.01835   -0.00346    0.00048    0.00292
AFIX  43
H14   2    1.078374    0.283163    0.210141    11.00000   -1.20000
AFIX   0
C15   1    1.028555    0.537253    0.203268    11.00000    0.01670    0.03028 =
         0.01629   -0.00303    0.00272   -0.00430
C16   1    0.944709    0.643572    0.216583    11.00000    0.02116    0.02175 =
         0.01893   -0.00124    0.00233   -0.00366
AFIX  43
H16   2    0.949166    0.766802    0.207673    11.00000   -1.20000
AFIX   0
C17   1    0.854486    0.570275    0.242855    11.00000    0.01858    0.02067 =
         0.01662   -0.00218    0.00177   -0.00060
AFIX  43
H17   2    0.797955    0.644706    0.251702    11.00000   -1.20000
AFIX   0
C21   1    0.775626    0.171563    0.371659    11.00000    0.01513    0.02000 =
         0.01627    0.00221    0.00174    0.00060
C22   1    0.833732    0.231668    0.462977    11.00000    0.01674    0.02071 =
         0.01762    0.00011    0.00184   -0.00023
C23   1    0.862043    0.117184    0.543281    11.00000    0.02059    0.02750 =
         0.01497    0.00131    0.00023   -0.00058
AFIX  43
H23   2    0.901677    0.158698    0.603905    11.00000   -1.20000
AFIX   0
C24   1    0.832425   -0.058248    0.535047    11.00000    0.02600    0.02740 =
         0.01969    0.00856    0.00194    0.00145
AFIX  43
H24   2    0.851843   -0.135924    0.590202    11.00000   -1.20000
AFIX   0
C25   1    0.774904   -0.120061    0.447039    11.00000    0.02810    0.02018 =
         0.02458    0.00447    0.00213   -0.00266
AFIX  43
H25   2    0.754415   -0.239617    0.441499    11.00000   -1.20000
AFIX   0
C26   1    0.747295   -0.004452    0.366362    11.00000    0.02135    0.02132 =
         0.01908    0.00142    0.00067   -0.00116
AFIX  43
H26   2    0.707921   -0.047425    0.305965    11.00000   -1.20000
AFIX   0
C27   1    0.917881    0.469205    0.558324    11.00000    0.02472    0.02641 =
         0.02046   -0.00377   -0.00307   -0.00217
AFIX 137
H27A  2    0.931940    0.594477    0.551086    11.00000   -1.50000
H27B  2    0.983567    0.404977    0.570890    11.00000   -1.50000
H27C  2    0.878922    0.451661    0.615419    11.00000   -1.50000
AFIX   0
C31   1    0.662245    0.430311    0.307002    11.00000    0.01430    0.01637 =
         0.01661   -0.00159    0.00103   -0.00350
C32   1    0.614974    0.541802    0.230840    11.00000    0.01908    0.01851 =
         0.01547   -0.00021    0.00230   -0.00218
AFIX  43
H32   2    0.642695    0.549909    0.168661    11.00000   -1.20000
AFIX   0
C33   1    0.528563    0.640747    0.244066    11.00000    0.02175    0.01885 =
         0.02025    0.00188    0.00101    0.00005
AFIX  43
H33   2    0.498733    0.716340    0.191214    11.00000   -1.20000
AFIX   0
C34   1    0.484692    0.631062    0.333813    11.00000    0.01987    0.01999 =
         0.02211   -0.00413    0.00312   -0.00007
C35   1    0.533581    0.525218    0.411102    11.00000    0.02282    0.02453 =
         0.01644   -0.00337    0.00460   -0.00216
AFIX  43
H35   2    0.506661    0.519370    0.473778    11.00000   -1.20000
AFIX   0
C36   1    0.621349    0.427487    0.398415    11.00000    0.01976    0.02141 =
         0.01422   -0.00062    0.00054   -0.00109
AFIX  43
H36   2    0.653816    0.357845    0.452933    11.00000   -1.20000
AFIX   0
C37   1    0.386030    0.728076    0.345118    11.00000    0.02824    0.02866 =
         0.02730   -0.00118    0.00742    0.00658
AFIX 137
H37A  2    0.402965    0.846352    0.371064    11.00000   -1.50000
H37B  2    0.348357    0.664877    0.392680    11.00000   -1.50000
H37C  2    0.342676    0.736022    0.278954    11.00000   -1.50000
AFIX   0

O1S   4    0.124482   -0.050130    0.144697    11.00000    0.02235    0.03602 =
         0.02798    0.00092    0.00060   -0.00869
AFIX 147
H1S   2    0.185620   -0.014156    0.159812    11.00000   -1.50000
AFIX   0
C1S   1    0.085919    0.001700    0.043372    11.00000    0.03583    0.04511 =
         0.02731   -0.00357   -0.00359    0.00118
AFIX 137
H1SA  2    0.131538   -0.044082   -0.003124    11.00000   -1.50000
H1SB  2    0.083902    0.129977    0.039165    11.00000   -1.50000
H1SC  2    0.015859   -0.045234    0.024553    11.00000   -1.50000
AFIX   0
HKLF 4

REM  sliu4 P21
REM R1 =  0.0247 for    5170 Fo > 4sig(Fo)  and  0.0256 for all    5291 data
REM    342 parameters refined using      1 restraints

END

WGHT      0.0358      0.1781

REM Highest difference peak  0.182,  deepest hole -0.117,  1-sigma level  0.028
Q1    1   0.7019  0.3665  0.2942  11.00000  0.05    0.18
Q2    1   0.7887  0.2143  0.4231  11.00000  0.05    0.16
;
_shelx_res_checksum              35510
_shelx_hkl_file                  
;
   0  -9   0-8.97350 48.4193   8
   0  -9   1 16615.2 295.829   8
   0  -9  -1 16501.8 339.993   8
   0  -9  -2 9345.95 260.724   8
   0  -9  -3 571.374 81.5623   8
   0  -9  -4 2710.70 136.120   8
   0  -9  -5 1981.91 102.947   8
   0  -8   0 3144.21 205.773   8
   0  -8   1 1235.49 132.784   8
   0  -8  -1 1437.57 153.038   8
   0  -8  -2 3276.57 220.113   8
   0  -8   2 3368.56 187.968   8
   0  -8  -3 1919.81 177.022   8
   0  -8  -4 2687.31 158.951  13
   0  -8  -4 3007.45 205.816   8
   0  -8  -5 5.90853 59.6253  13
   0  -8  -5 51.4486 73.5393   8
   0  -8  -6 10998.1 302.704  13
   0  -8  -6 11505.7 336.616   8
   0  -8  -7 3468.11 166.155  13
   0  -8  -7 3542.54 167.833   8
   0  -8  -8 5395.62 160.016   8
   0  -8  -8 5332.10 180.254  13
   0  -7  -1 3245.06 224.969   8
   0  -7  -2 2891.66 220.261   8
   0  -7  -3 6622.08 325.904   8
   0  -7  -3 6160.70 272.023  13
   0  -7  -4 16600.3 458.917  13
   0  -7  -4 16795.4 506.153   8
   0  -7  -5 1464.33 164.949   8
   0  -7  -5 1560.41 158.799  13
   0  -7  -6 472.683 117.088  13
   0  -7  -6 342.020 105.128   8
   0  -7  -7 4588.30 241.889   8
   0  -7  -7 4612.13 263.528  13
   0  -7  -8 40.1709 60.9166   8
   0  -7  -8-8.28246 82.7486  13
   0  -7  -9 2811.17 192.822  13
   0  -7  -9 2539.45 136.369   8
   0  -7 -10 6416.25 245.335  13
   0  -7 -11 209.591 42.7837  12
   0  -6   0 11712.9 508.666   4
   0  -6  -1 12239.2 558.191   4
   0  -6  -2 884.908 97.0462  13
   0  -6  -2 751.865 181.005   4
   0  -6  -3 16337.7 695.971   4
   0  -6  -3 15428.1 404.264  13
   0  -6  -3 15075.0 575.388   2
   0  -6  -4 7093.22 313.078   8
   0  -6  -4 6935.63 297.451  13
   0  -6  -4 7499.89 482.045   4
   0  -6  -4 7441.74 435.151   2
   0  -6  -5 2018.76 182.057   8
   0  -6  -5 2434.53 192.488  13
   0  -6  -6 9515.01 385.100  13
   0  -6  -6 9547.05 363.038   8
   0  -6  -7 11775.6 397.530   8
   0  -6  -7 12999.5 461.031  13
   0  -6  -8 1288.05 176.431  13
   0  -6  -8 1378.40 143.609   8
   0  -6  -9 56.9962 97.5882  13
   0  -6  -9 111.987 65.2530   8
   0  -6 -10 2854.26 224.459  13
   0  -6 -11 255.554 95.2753  13
   0  -6 -12 790.073 82.7561  12
   0  -5   0 24.2559 73.7932   4
   0  -5  -1 27846.9 782.925   4
   0  -5   1 27745.6 711.490   4
   0  -5  -2 19829.6 695.309   4
   0  -5  -3 19353.6 712.758   4
   0  -5  -4 16097.7 670.961   4
   0  -5  -5 26867.6 877.346   4
   0  -5  -5 26838.9 867.288   2
   0  -5  -5 27022.8 527.345   8
   0  -5  -5 27260.2 547.217  13
   0  -5  -6 6489.80 459.443   2
   0  -5  -6 6346.20 444.929   4
   0  -5  -6 6577.26 302.352  13
   0  -5  -6 7002.28 283.487   8
   0  -5  -7 26032.1 543.352   8
   0  -5  -7 27490.6 935.239   2
   0  -5  -7 26526.2 621.664  13
   0  -5  -7 26309.4 875.244   4
   0  -5  -8 1678.49 149.339   8
   0  -5  -8 2008.65 203.154  13
   0  -5  -9 5647.81 323.373  13
   0  -5 -10 13991.5 502.655  13
   0  -5 -11 1327.43 165.449  13
   0  -5 -12 5266.34 272.009  13
   0  -5 -12 5617.21 258.139  12
   0  -5 -13 1319.53 110.483  12
   0  -5 -14 1641.43 79.3474  12
   0  -4   0 80604.9 1115.92   4
   0  -4   1 53369.4 851.288   4
   0  -4  -1 53441.9 961.684   4
   0  -4   2 113702. 1173.77   4
   0  -4  -2 113021. 1473.60   4
   0  -4  -3 95811.9 1428.82   4
   0  -4  -4 24808.0 751.118   4
   0  -4  -5 21563.8 725.782   4
   0  -4  -6 20226.0 749.434   2
   0  -4  -6 20763.1 728.261   4
   0  -4  -7 6211.05 409.602   4
   0  -4  -7 6482.53 442.713   2
   0  -4  -8 821.147 175.439   4
   0  -4  -8 917.450 138.982  13
   0  -4  -8 1062.12 213.447   2
   0  -4  -9 16150.8 508.213  13
   0  -4  -9 14314.3 564.210   4
   0  -4 -10 1252.68 171.788  13
   0  -4 -11 2057.75 204.379  13
   0  -4 -12 10227.9 402.801  13
   0  -4 -12 10571.0 393.006  12
   0  -4 -13 3864.64 218.244  12
   0  -4 -14 8073.95 247.424  12
   0  -3   0 33.7299 62.0438   4
   0  -3  -1 22454.4 532.133   4
   0  -3   1 22908.2 463.430   4
   0  -3  -2 1517.32 161.565   4
   0  -3   2 1631.32 123.673   4
   0  -3   3 30505.2 433.154   4
   0  -3  -3 29619.8 688.123   4
   0  -3  -4 85083.7 1208.97   4
   0  -3  -5 28840.2 741.353   4
   0  -3  -6 11604.4 486.934   4
   0  -3  -7 5768.86 352.336   4
   0  -3  -7 5803.87 387.906   2
   0  -3  -8 1557.71 222.123   2
   0  -3  -8 1396.04 191.015   4
   0  -3  -9 27218.7 891.369   2
   0  -3  -9 28110.4 617.876  13
   0  -3 -10 3375.04 306.688   2
   0  -3 -10 3190.17 236.059  13
   0  -3 -11 22064.1 594.514  13
   0  -3 -12 1983.81 193.446  12
   0  -3 -12 1942.94 193.092  13
   0  -3 -13 959.952 135.562  12
   0  -3 -14 5625.14 247.400  12
   0  -3 -15 1513.33 105.831  12
   0  -2   0 719078. 2193.74   4
   0  -2   1 235655. 1131.53   4
   0  -2  -1 237136. 1376.54   4
   0  -2  -2 10.2248 33.3388   4
   0  -2   2 603145. 1609.53   4
   0  -2   3 73806.6 447.106   4
   0  -2  -3 72069.3 872.382   4
   0  -2  -4 18523.4 477.662   4
   0  -2  -5 116225. 1247.83   4
   0  -2  -6 27652.9 635.830   4
   0  -2   7 83461.6 1071.26   3
   0  -2  -7 81609.8 1103.13   4
   0  -2  -7 82673.0 1297.80   2
   0  -2   8 20089.9 558.834   3
   0  -2  -8 19116.5 544.356   4
   0  -2  -8 19359.8 659.430   2
   0  -2  -9 11192.3 530.977   2
   0  -2 -10 15312.9 604.915   2
   0  -2 -10 15480.9 441.988  13
   0  -2 -11 17067.3 513.774  12
   0  -2 -11 16428.8 491.723  13
   0  -2 -12 3692.27 256.051  12
   0  -2 -13 2659.69 212.086  12
   0  -2 -14 689.434 117.898  12
   0  -2 -15 4798.73 207.186  12
   0  -2 -16 232.607 44.4828  12
   0  -1  -2 288240. 1212.19   4
   0  -1  -3 369003. 1529.68   4
   0  -1  -4 94142.5 831.124   4
   0  -1  -5 103635. 937.217   4
   0  -1   6 23531.7 529.653   3
   0  -1  -6 22558.6 463.022   4
   0  -1  -6 23809.5 567.880   2
   0  -1   7 21165.4 555.815   3
   0  -1  -7 20979.0 575.509   2
   0  -1  -7 20929.9 461.757   4
   0  -1   8 27046.3 674.250   3
   0  -1  -8 28896.0 713.502   2
   0  -1  -9 1123.22 158.216   2
   0  -1   9 1598.16 180.792   3
   0  -1 -10 21193.8 431.136   9
   0  -1 -10 22196.8 532.045  12
   0  -1 -10 21371.2 455.638   5
   0  -1  10 21187.7 640.765   3
   0  -1 -11 34659.3 622.049   9
   0  -1 -11 35576.6 711.415  12
   0  -1 -11 34562.5 635.638   5
   0  -1 -12 20965.8 529.322   5
   0  -1 -12 21011.4 574.712  12
   0  -1 -13 22563.5 588.741  12
   0  -1 -14 8506.03 343.804  12
   0  -1 -15 1215.97 124.741  12
   0  -1 -16 1849.17 106.331  12
   0   0  -1 269.020 17.0160   4
   0   0  -2 217652. 636.158   4
   0   0   3 165876. 962.790   3
   0   0  -3 167407. 678.241   4
   0   0  -4 194526. 1073.30   2
   0   0  -4 194652. 843.092   4
   0   0   4 195965. 1244.70   3
   0   0  -5 172480. 1151.59   2
   0   0   5 170866. 1348.26   3
   0   0  -5 169387. 857.020   4
   0   0   6 12881.1 418.188   3
   0   0  -6 12569.0 238.927   4
   0   0  -6 12727.6 349.825   2
   0   0   7 50310.5 903.698   3
   0   0  -7 50221.8 761.325   2
   0   0  -8 57537.3 873.277   2
   0   0   8 55813.6 1022.09   3
   0   0   9 1190.44 173.621   3
   0   0 -10 38877.8 686.850  12
   0   0  10 38325.3 934.359   3
   0   0 -10 38369.3 646.667   5
   0   0 -10 38048.4 622.302   9
   0   0 -11 706.024 121.068  12
   0   0 -11 810.102 139.085   5
   0   0  11 614.369 116.598   3
   0   0 -12 27378.8 651.360  12
   0   0 -12 26841.2 626.405   5
   0   0 -12 27680.1 616.339   9
   0   0 -13 10568.4 408.572  12
   0   0 -14 12679.0 421.149  12
   0   0 -15 417.996 87.9092  12
   0   0 -16 7577.63 213.757  12
   0   1   0 524.905 43.6232   3
   0   1   1 218063. 889.554   3
   0   1   2 289036. 1227.68   3
   0   1  -3 383363. 940.219   2
   0   1   3 366693. 1659.46   3
   0   1  -4 93669.6 582.846   2
   0   1   4 93968.9 964.400   3
   0   1   5 103094. 1149.39   3
   0   1  -5 103745. 710.684   2
   0   1  -6 22962.4 372.966   2
   0   1   6 22704.1 596.613   3
   0   1   7 20653.6 621.351   3
   0   1   8 27538.5 773.898   3
   0   1   9 1283.05 198.641   3
   0   1 -10 21764.6 522.200  12
   0   1 -10 22119.7 508.786   9
   0   1 -10 21697.9 470.220   7
   0   1  10 22213.3 772.061   3
   0   1 -10 22178.1 540.019   5
   0   1 -11 35946.7 716.893  12
   0   1 -11 36072.4 691.363   9
   0   1  11 34917.7 934.290   3
   0   1 -11 34537.1 719.449   5
   0   1 -11 36101.1 663.752   7
   0   1 -12 21262.8 557.908   9
   0   1 -12 20337.6 565.084  12
   0   1 -13 23303.6 578.155   9
   0   1 -13 22192.2 585.912  12
   0   1 -14 8611.45 346.787  12
   0   1 -15 1321.05 128.726  12
   0   1 -16 1934.22 110.001  12
   0   2   0 736678. 2056.66   3
   0   2  -1 238008. 1122.64   3
   0   2   1 237490. 1267.05   3
   0   2   2 613556. 2257.54   3
   0   2   3 73217.4 880.735   3
   0   2   4 18265.5 491.637   3
   0   2   5 117256. 1371.98   3
   0   2   6 28508.0 740.322   3
   0   2   7 82581.5 1339.93   3
   0   2   8 19691.2 707.981   3
   0   2   9 11415.8 560.972   3
   0   2 -10 15040.0 405.495   7
   0   2 -10 15617.5 394.695  10
   0   2 -10 15889.7 441.547   9
   0   2  10 15907.0 686.099   3
   0   2 -10 15300.5 480.963   5
   0   2 -10 15274.2 456.132  12
   0   2 -11 16662.5 434.961  10
   0   2 -11 16773.1 482.307   9
   0   2 -11 16346.2 454.341   7
   0   2 -11 16449.1 499.063  12
   0   2 -12 3473.22 204.335  10
   0   2 -12 3271.47 242.841  12
   0   2 -13 2807.14 166.663  10
   0   2 -13 2590.24 211.989  12
   0   2 -14 739.138 120.769  12
   0   2 -15 4895.66 215.455  12
   0   2 -16 167.047 43.8479  12
   0   3   0-6.28931 53.3888   3
   0   3   1 22726.0 491.003   3
   0   3  -1 22821.9 444.548   3
   0   3   2 1730.99 157.922   3
   0   3   3 29717.8 654.914   3
   0   3   4 85714.7 1203.95   3
   0   3   5 34298.6 818.402   3
   0   3   6 11448.1 518.053   3
   0   3   7 5903.94 397.438   3
   0   3   8 1515.50 220.424   3
   0   3   9 28030.4 914.834   3
   0   3  -9 27869.3 568.718  10
   0   3  -9 28868.5 544.259   9
   0   3  -9 28153.5 613.371  12
   0   3  -9 27962.8 521.714   7
   0   3 -10 3354.38 215.118   9
   0   3  10 3368.15 330.782   3
   0   3 -10 3633.66 240.711  12
   0   3 -10 3510.70 221.425  10
   0   3 -10 3223.11 206.907   7
   0   3 -11 23127.6 546.620  10
   0   3 -11 22953.2 551.188   9
   0   3 -11 23691.5 618.382  12
   0   3 -11 23145.2 531.697   7
   0   3 -12 2127.84 196.073  12
   0   3 -12 1933.70 160.893  10
   0   3 -12 2667.06 221.644   9
   0   3 -12 2350.20 189.512   7
   0   3 -13 1071.31 146.193  12
   0   3 -13 1216.51 124.354  10
   0   3 -14 5396.57 250.556  12
   0   3 -14 5283.10 178.950  10
   0   3 -15 1654.17 116.067  12
   0   4   0 82431.8 1031.77   3
   0   4   1 52516.0 873.664   3
   0   4   2 112308. 1346.50   3
   0   4   3 93928.0 1308.05   3
   0   4   4 24611.7 719.385   3
   0   4   5 21805.0 716.159   3
   0   4   6 22393.2 770.758   3
   0   4   7 6661.25 441.100   3
   0   4  -8 1042.41 128.829  10
   0   4   8 899.439 183.082   3
   0   4  -8 927.808 137.320  12
   0   4  -8 1043.14 117.879   7
   0   4  -8 867.127 106.056   9
   0   4  -9 15444.4 398.719   9
   0   4  -9 15739.3 462.434  10
   0   4  -9 15618.6 490.867  12
   0   4  -9 15231.9 421.658   7
   0   4 -10 1529.07 149.945   7
   0   4 -10 1492.74 150.502   9
   0   4 -10 1090.77 141.202  10
   0   4 -10 1325.56 170.386  12
   0   4 -11 2049.84 184.063   9
   0   4 -11 1874.36 175.476  10
   0   4 -11 1952.99 168.489   7
   0   4 -11 1975.12 197.486  12
   0   4 -12 10512.6 355.704  10
   0   4 -12 10467.2 322.867   7
   0   4 -12 10048.3 394.702  12
   0   4 -13 3762.51 188.203  10
   0   4 -13 3562.72 220.549  12
   0   4 -14 7840.46 194.351  10
   0   4 -14 8049.33 260.250  12
   0   5   1 27323.8 704.417   3
   0   5   2 19363.5 616.909   3
   0   5   3 17435.7 616.610   3
   0   5   4 15756.7 616.941   3
   0   5   5 25213.8 815.483   3
   0   5  -5 26763.1 548.667  10
   0   5   6 6605.55 447.217   3
   0   5  -6 6713.09 311.672  12
   0   5  -6 7128.52 311.497  10
   0   5  -6 6685.64 259.667   7
   0   5  -7 26427.2 623.721  12
   0   5  -7 25716.9 599.331  10
   0   5  -7 25554.9 529.505   7
   0   5   7 26859.5 891.256   3
   0   5  -8 1426.77 141.821   7
   0   5  -8 1868.33 182.954  10
   0   5  -8 1853.23 191.838  12
   0   5  -9 5679.96 315.450  12
   0   5  -9 5631.46 260.385   7
   0   5  -9 5836.59 306.766  10
   0   5 -10 14135.7 460.275  10
   0   5 -10 13940.4 478.250  12
   0   5 -10 13634.0 379.907   7
   0   5 -11 1266.28 147.471  10
   0   5 -11 1225.76 123.442   7
   0   5 -11 1346.05 160.075  12
   0   5 -12 5713.32 246.427  10
   0   5 -12 6107.30 205.311   7
   0   5 -13 1333.13 100.953  10
   0   6   2 832.512 132.796   3
   0   6   2 773.181 99.5127   1
   0   6  -3 15765.8 436.210  10
   0   6   3 16035.6 587.087   3
   0   6   4 6668.37 394.853   3
   0   6  -4 7043.95 310.466  10
   0   6  -4 6743.70 282.472   7
   0   6  -5 2473.60 202.754  10
   0   6  -5 2195.21 173.087   7
   0   6  -6 9821.04 341.898   7
   0   6  -6 9810.86 392.007  10
   0   6  -7 11980.2 370.663   7
   0   6  -7 12413.5 442.165  10
   0   6  -8 1121.95 127.797   7
   0   6  -8 1028.77 152.233  10
   0   6  -9 18.7205 84.3868  10
   0   6  -9 61.3904 59.9604   7
   0   6 -10 2617.12 193.587  10
   0   6 -10 2518.81 148.185   7
   0   6 -11 261.617 82.3673  10
   0   6 -11 262.894 58.8894   7
   0   6  13 1972.35 83.2370   1
   0   7   2 2888.58 175.217   1
   0   7   3 6226.07 266.235   1
   0   7  -3 6226.02 279.025   7
   0   7   4 16029.3 434.280   1
   0   7  -4 16546.5 439.272   7
   0   7  -5 1399.92 137.860   7
   0   7   5 1439.38 146.549   1
   0   7   6 342.308 98.1969   1
   0   7  -6 298.501 83.2003   7
   0   7  -7 4783.75 212.350   7
   0   7  -8 111.183 53.4224   7
   0   7   9 2664.63 165.868   1
   0   7  -9 2533.24 118.135   7
   0   7  10 6559.53 215.594   1
   0   7  11 245.184 48.6064   1
   0   8  -1 1212.58 126.239   7
   0   8  -2 3119.27 184.315   7
   0   8  -3 1861.02 138.714   7
   0   8   4 2914.00 150.486   1
   0   8  -4 2705.76 156.029   7
   0   8   5-20.4574 54.8766   1
   0   8  -5 91.7654 54.6342   7
   0   8   6 11456.5 278.129   1
   0   8  -6 11322.1 247.636   7
   0   8   7 3442.38 146.286   1
   0   8   8 5169.24 152.427   1
   0   9   0 30.4890 43.5757   7
   0   9   1 15167.2 288.726   7
   0   9  -1 14993.6 266.313   7
   0   9  -2 8347.05 181.703   7
   0   9   2 8593.52 215.996   7
   0   9   3 434.287 62.6603   7
   0   9   4 2499.78 106.934   7
   1  -9  -5 2056.12 103.391   8
   1  -9  -4 714.164 79.5834   8
   1  -9  -3 1830.29 123.018   8
   1  -9  -2 131.198 62.6177   8
  -1  -9   1 14959.1 259.212   8
   1  -9  -1 15345.7 331.179   8
   1  -9   0 6.73016 50.7083   8
  -1  -9   0 66.7888 52.0963   8
   1  -9   1 1008.06 87.5629   8
  -1  -9  -1 999.733 94.7630   8
   1  -9   2 3494.92 115.915   8
  -1  -9  -2 3644.59 165.291   8
  -1  -9  -3 2607.27 139.608   8
  -1  -9  -4 6393.63 195.356   8
  -1  -9  -5 367.938 56.1317   8
   1  -8  -9 5221.71 152.377  13
   1  -8  -8 459.684 57.1574   8
   1  -8  -8 502.433 74.9465  13
   1  -8  -7 1590.84 114.260   8
   1  -8  -7 1459.10 118.698  13
   1  -8  -6 4036.74 200.957   8
   1  -8  -6 3873.93 191.254  13
   1  -8  -5 6944.42 284.178   8
   1  -8  -5 6712.21 252.846  13
   1  -8  -4 6209.79 284.345   8
   1  -8  -4 6205.43 243.827  13
   1  -8  -3 1521.80 138.996  13
   1  -8  -3 1254.70 149.933   8
   1  -8  -2 831.560 133.812   8
  -1  -8   2 772.834 101.413   8
   1  -8  -1 16308.2 460.247   8
  -1  -8   1 16146.6 409.991   8
   1  -8   0 1556.41 155.180   8
  -1  -8   0 1400.04 144.829   8
  -1  -8  -1 31942.3 626.196   8
   1  -8   1 31461.5 593.830   8
  -1  -8  -2 1878.22 175.626   8
   1  -8   2 1880.70 145.114   8
  -1  -8  -3 4702.72 257.534   8
   1  -8   3 4628.36 200.460   8
  -1  -8  -4 678.366 120.353   8
  -1  -8  -5 1869.73 161.375   8
  -1  -8  -5 1639.69 118.683  13
  -1  -8  -6 8987.84 299.256   8
  -1  -8  -6 8378.29 246.821  13
  -1  -8  -7 309.149 73.0036   8
  -1  -8  -7 219.010 59.6498  13
  -1  -8  -8 3054.33 123.184   8
  -1  -8  -8 2759.86 115.547  13
   1  -7 -11 2550.82 129.222  13
   1  -7 -11 2110.97 88.3230  12
   1  -7 -10 2783.17 173.033  13
   1  -7  -9 3791.83 222.131  13
   1  -7  -9 3993.53 157.344   8
   1  -7  -8 6303.47 300.073  13
   1  -7  -8 6361.60 242.789   8
   1  -7  -7 5056.24 247.439   8
   1  -7  -7 4988.88 276.422  13
   1  -7  -6 3579.03 236.702  13
   1  -7  -6 3696.91 229.763   8
   1  -7  -5 2293.66 195.612   8
   1  -7  -5 2224.27 189.155  13
   1  -7  -4 7527.76 318.589  13
   1  -7  -4 7091.17 333.407   8
   1  -7  -3 201.664 85.5730  13
   1  -7  -3 230.216 106.056   8
   1  -7  -2 11785.1 363.912  13
  -1  -7   2 11531.3 361.879   8
  -1  -7   1 3401.49 213.573   8
  -1  -7   0 14581.7 440.971   8
  -1  -7  -1 7434.87 327.975   8
  -1  -7  -2 5547.67 298.732   8
  -1  -7  -3 1279.48 159.904   8
  -1  -7  -3 1149.31 130.295  13
  -1  -7  -4 4408.38 272.428   8
  -1  -7  -4 5008.24 251.811  13
  -1  -7  -5 9203.47 344.011  13
  -1  -7  -5 8930.02 372.463   8
  -1  -7  -6 1645.77 171.670   8
  -1  -7  -6 1712.70 175.387  13
  -1  -7  -7 2184.12 177.014   8
  -1  -7  -7 2116.63 181.158  13
  -1  -7  -8 8028.74 324.108  13
  -1  -7  -8 7928.06 280.872   8
  -1  -7  -9 4542.22 179.302   8
  -1  -7  -9 4765.86 232.966  13
  -1  -7 -10 2332.51 148.214  13
  -1  -7 -11 2757.68 109.258  12
   1  -6 -12 13992.5 345.954  13
   1  -6 -12 13532.4 280.845  12
   1  -6 -11 4551.74 245.277  13
   1  -6 -10 8252.99 355.983  13
   1  -6  -9 4917.25 211.572   8
   1  -6  -9 5065.74 297.498  13
   1  -6  -8 3823.44 214.057   8
   1  -6  -8 3941.48 271.446  13
   1  -6  -7 25117.5 556.870   8
   1  -6  -7 25836.9 649.883  13
   1  -6  -6 4165.07 244.431   8
   1  -6  -6 4806.92 281.524  13
   1  -6  -5 50656.9 833.475  13
   1  -6  -5 50664.9 812.653   8
   1  -6  -4 29241.0 930.694   4
   1  -6  -4 27568.5 800.844   2
   1  -6  -4 29011.5 606.966  13
   1  -6  -3 13351.1 626.652   4
   1  -6  -3 12820.3 383.287  13
   1  -6  -2 15014.5 642.335   4
   1  -6  -2 15751.8 388.295  13
   1  -6  -1 1529.72 207.294   4
   1  -6  -1 1774.74 136.081  13
  -1  -6   0 4596.13 328.725   4
   1  -6   0 4556.61 327.834   4
  -1  -6  -1 12371.5 561.565   4
  -1  -6  -2 1107.58 145.625   8
  -1  -6  -2 1206.32 213.215   4
  -1  -6  -3 27947.0 895.919   4
  -1  -6  -3 26810.2 512.468  13
  -1  -6  -3 28181.8 608.912   8
  -1  -6  -4 17210.6 716.906   4
  -1  -6  -4 18036.3 498.795   8
  -1  -6  -4 18201.3 468.699  13
  -1  -6  -4 17656.4 666.744   2
  -1  -6  -5 35654.7 713.463   8
  -1  -6  -5 34694.1 690.397  13
  -1  -6  -6 24098.2 599.894  13
  -1  -6  -6 24545.5 589.292   8
  -1  -6  -7 5726.36 311.722  13
  -1  -6  -7 5137.76 273.248   8
  -1  -6  -8 2000.28 170.723   8
  -1  -6  -8 2039.49 203.429  13
  -1  -6  -9 6153.67 254.288   8
  -1  -6  -9 6097.73 326.756  13
  -1  -6 -10 39.8298 88.3594  13
  -1  -6 -11 3756.52 220.382  13
  -1  -6 -12 1616.45 110.527  12
   1  -5 -13 850.308 90.7011  12
   1  -5 -12 145.043 74.7328  12
   1  -5 -12 85.2658 83.3985  13
   1  -5 -11 148.383 95.7302  13
   1  -5 -10 1725.83 196.865  13
   1  -5  -9 3516.81 259.690  13
   1  -5  -8 14612.3 380.537   8
   1  -5  -8 15495.2 500.564  13
   1  -5  -7 10208.7 553.012   4
   1  -5  -7 9777.21 565.761   2
   1  -5  -7 9456.97 317.520   8
   1  -5  -7 9440.83 377.320  13
   1  -5  -6 1021.14 120.122   8
   1  -5  -6 958.948 201.393   2
   1  -5  -6 752.515 194.627   4
   1  -5  -6 921.130 136.607  13
   1  -5  -5 15983.6 669.194   2
   1  -5  -5 16475.3 691.897   4
   1  -5  -5 16316.0 428.342  13
   1  -5  -4 43587.5 1087.99   4
   1  -5  -4 41840.5 1003.65   2
   1  -5  -3 2960.45 287.969   4
   1  -5  -3 2877.29 259.447   2
   1  -5  -2 2139.41 246.547   4
   1  -5  -2 2303.58 219.214   2
  -1  -5   1 5099.03 313.576   4
   1  -5  -1 4828.44 276.115   2
   1  -5  -1 4848.84 333.124   4
   1  -5   0 10279.0 456.829   4
  -1  -5   0 10903.7 471.869   4
  -1  -5  -1 14577.8 575.057   4
   1  -5   1 14897.9 527.008   4
  -1  -5  -2 8928.06 474.772   4
  -1  -5  -3 2494.97 278.041   4
  -1  -5  -4 30764.9 938.294   4
  -1  -5  -5 12457.3 371.591   8
  -1  -5  -5 12909.1 614.275   4
  -1  -5  -5 12680.6 377.091  13
  -1  -5  -6 4281.34 251.177  13
  -1  -5  -6 3697.89 344.710   4
  -1  -5  -6 4276.11 236.218   8
  -1  -5  -7 50239.2 1247.84   2
  -1  -5  -7 49529.9 776.033   8
  -1  -5  -7 49106.1 1186.25   4
  -1  -5  -7 51018.9 878.833  13
  -1  -5  -8 4938.25 249.986   8
  -1  -5  -8 5051.82 304.311  13
  -1  -5  -9 3230.12 263.762  13
  -1  -5  -9 3004.75 188.727   8
  -1  -5 -10 1431.27 189.327  13
  -1  -5 -11 8999.39 387.138  13
  -1  -5 -12 1244.41 132.095  12
  -1  -5 -13-29.5865 58.0181  12
  -1  -5 -14 478.872 48.0629  12
   1  -4 -14 2421.14 136.628  12
   1  -4 -13 80.1311 70.2695  12
   1  -4 -12 2104.95 192.227  13
   1  -4 -12 1998.13 179.706  12
   1  -4 -11 5417.36 306.634  13
   1  -4 -10 161.150 101.740  13
   1  -4  -9 7409.53 339.533  13
   1  -4  -9 7340.69 489.998   2
   1  -4  -9 6450.30 384.305   4
   1  -4  -8 6114.62 445.306   2
   1  -4  -8 6162.05 408.263   4
   1  -4  -8 6271.12 299.536  13
   1  -4  -7 1726.18 224.309   4
   1  -4  -7 1612.72 247.720   2
   1  -4  -6 3801.85 320.848   4
   1  -4  -6 4003.35 345.235   2
   1  -4  -5 13670.3 582.418   2
   1  -4  -5 13156.2 566.316   4
   1  -4  -4 22767.1 698.862   2
   1  -4  -4 22504.6 710.440   4
   1  -4  -3 13704.2 540.901   4
   1  -4  -2 65203.5 1124.19   4
  -1  -4   2 66951.7 904.306   4
  -1  -4   1 8206.07 341.343   4
   1  -4  -1 7667.28 372.190   4
   1  -4   0 6929.54 336.098   4
  -1  -4   0 5467.20 305.144   4
  -1  -4  -1 1799.35 195.269   4
   1  -4   1 1576.31 158.568   4
   1  -4   1 2209.90 133.318   2
  -1  -4  -2 40548.9 901.058   4
   1  -4   2 40812.8 707.979   4
  -1  -4  -3 25536.6 747.520   4
  -1  -4  -4 89386.2 1437.56   4
  -1  -4  -5 40825.6 1015.96   4
  -1  -4  -6 43391.0 1058.02   4
  -1  -4  -7 13356.6 595.113   4
  -1  -4  -7 14620.4 429.588  13
  -1  -4  -8 5104.95 404.666   2
  -1  -4  -8 5037.31 280.354  13
  -1  -4  -8 5051.25 369.705   4
  -1  -4  -8 4778.28 211.603   8
  -1  -4  -9 9295.01 402.126  13
  -1  -4 -10 17664.1 566.601  13
  -1  -4 -11 13451.2 491.029  13
  -1  -4 -12 1317.73 164.501  13
  -1  -4 -12 1391.64 165.082  12
  -1  -4 -13 8117.37 307.195  12
  -1  -4 -14 3304.49 160.499  12
   1  -3 -15 2043.14 116.050  12
   1  -3 -14 7797.62 280.038  12
   1  -3 -13 7523.68 320.306  12
   1  -3 -12 9207.83 373.865  13
   1  -3 -12 9548.66 380.897  12
   1  -3 -11 822.907 136.744  13
   1  -3 -10 8546.67 361.083  13
   1  -3 -10 8258.52 490.505   2
   1  -3  -9 8784.35 521.389   2
   1  -3  -9 9373.19 343.063  13
   1  -3  -8 5059.55 337.296   4
   1  -3  -8 4969.41 386.747   2
   1  -3  -7 7442.37 441.777   2
   1  -3  -7 6647.28 372.354   4
   1  -3  -6 1161.46 185.930   2
   1  -3  -6 921.273 151.584   4
   1  -3  -5 6631.14 357.716   4
   1  -3  -5 7565.03 400.397   2
   1  -3  -4 21776.8 613.645   4
   1  -3  -3 11080.2 426.315   4
  -1  -3   3 11298.4 267.130   4
   1  -3  -2 2369.80 196.288   4
  -1  -3   2 2642.04 153.298   4
  -1  -3   1 99745.2 983.282   4
  -1  -3   0 21721.3 499.944   4
  -1  -3  -1 159921. 1434.59   4
   1  -3   2 97925.3 530.670   2
  -1  -3  -2 96177.3 1195.49   4
   1  -3   3 102490. 850.122   4
  -1  -3  -3 102693. 1307.14   4
  -1  -3  -4 359837. 2556.28   4
  -1  -3  -5 65418.3 1133.22   4
  -1  -3  -6 15435.8 568.794   4
  -1  -3  -7 39666.2 918.302   4
  -1  -3  -8 1268.25 184.453   4
  -1  -3  -8 989.107 186.700   2
  -1  -3  -9 21444.4 769.471   2
  -1  -3  -9 20301.2 549.775  13
  -1  -3 -10 3785.76 262.402  13
  -1  -3 -11 7407.80 363.916  13
  -1  -3 -12 283.093 104.403  12
  -1  -3 -13 753.889 124.458  12
  -1  -3 -14 540.898 95.8690  12
  -1  -3 -15 1282.22 97.8252  12
   1  -2 -16 14206.1 228.421  12
   1  -2 -15 25.7643 54.9235  12
   1  -2 -14 361.597 93.5210  12
   1  -2 -13 8180.81 348.421  12
   1  -2 -13 8474.42 300.677   5
   1  -2 -12 3814.39 252.666  12
   1  -2 -12 3931.34 221.244   5
   1  -2 -11 8251.05 298.190   5
   1  -2 -11 8233.86 349.532  12
   1  -2 -11 7972.21 323.677  13
   1  -2 -10 16200.4 431.231  13
   1  -2 -10 15173.6 367.075   5
   1  -2 -10 15027.1 623.545   2
   1  -2  -9 26309.6 814.722   2
   1  -2  -8 2097.39 189.810   4
   1  -2  -8 1826.88 219.333   2
  -1  -2   7 78556.0 910.931   3
   1  -2  -7 76101.7 1266.48   2
   1  -2  -7 75469.3 1058.87   4
   1  -2  -6 51386.8 973.462   2
   1  -2  -6 51634.6 854.861   4
  -1  -2   6 51677.4 691.908   3
   1  -2  -5 6134.89 320.513   2
   1  -2  -5 5749.07 282.031   4
   1  -2  -4 121750. 1216.29   4
  -1  -2   3 164.781 30.5399   4
  -1  -2   2 42085.2 440.313   4
  -1  -2   1 26962.7 403.186   4
  -1  -2   0 191876. 1180.72   4
  -1  -2  -1 38983.1 579.450   4
   1  -2   1 40095.3 349.230   2
  -1  -2  -2 22.6822 40.0177   4
  -1  -2  -3 155118. 1341.79   4
  -1  -2  -4 49097.7 794.632   4
  -1  -2  -5 17272.1 496.770   4
  -1  -2  -6 91772.6 1183.56   4
  -1  -2  -7 13478.2 464.240   4
  -1  -2  -8 168.749 89.2244   2
  -1  -2  -8 63.7549 73.1921   4
   1  -2   8 151.129 91.6830   3
  -1  -2  -9 3047.24 283.734   2
   1  -2   9 3150.51 253.986   3
  -1  -2 -10 20189.4 659.089   2
  -1  -2 -10 20408.5 543.927  13
  -1  -2 -11 3838.54 256.516  13
  -1  -2 -11 4037.60 266.332  12
  -1  -2 -12 18973.8 557.596  12
  -1  -2 -13 1038.94 150.570  12
  -1  -2 -14 2517.77 187.420  12
  -1  -2 -15 1720.11 129.405  12
  -1  -2 -16 2014.40 90.2954  12
   1  -1 -16 462.555 61.2159  12
   1  -1 -15 4705.80 215.289  12
   1  -1 -14 16101.3 457.435  12
   1  -1 -13 8107.95 353.367  12
   1  -1 -13 8002.46 331.795   5
   1  -1 -12 15607.6 483.893  12
   1  -1 -12 15781.4 435.716   9
   1  -1 -12 15721.0 464.231   5
   1  -1 -11 6361.97 289.242   5
   1  -1 -11 5698.76 290.615  12
   1  -1 -11 6311.73 269.554   9
   1  -1 -10 8550.12 294.634   5
   1  -1 -10 8279.85 313.886  12
   1  -1 -10 8042.80 410.526   2
  -1  -1   9 10125.5 403.951   3
   1  -1  -9 10083.4 467.486   2
  -1  -1   8 14049.9 453.496   3
   1  -1  -8 14756.8 527.621   2
  -1  -1   7 89374.5 1036.69   3
   1  -1  -7 89012.1 1225.78   2
   1  -1  -7 88215.3 922.585   4
  -1  -1   6 8323.64 288.680   3
   1  -1  -6 8815.28 362.692   2
   1  -1  -6 8644.47 278.863   4
  -1  -1   5 30187.3 482.431   3
   1  -1  -5 29268.5 593.791   2
   1  -1  -5 30032.4 499.240   4
   1  -1  -4 7850.61 280.198   2
   1  -1  -4 7715.53 240.570   4
   1  -1  -3 114699. 936.441   2
  -1  -1   2 84027.8 379.925   4
   1  -1  -1 67112.3 520.693   2
  -1  -1   1 67119.4 436.029   4
  -1  -1   0 257556. 993.332   4
   1  -1   0 257008. 798.951   2
   1  -1   1 89614.2 321.879   2
  -1  -1  -2 978850. 2427.32   4
  -1  -1  -3 19005.3 376.247   4
  -1  -1  -4 257373. 1482.38   4
  -1  -1  -5 55122.8 722.513   4
  -1  -1  -6 87345.6 950.603   4
   1  -1   7 22322.1 616.609   3
  -1  -1  -7 21792.1 578.662   2
  -1  -1  -7 21905.8 496.661   4
   1  -1   8 89814.2 1310.26   3
  -1  -1  -8 89689.6 1234.72   2
   1  -1   9 65579.7 1178.78   3
  -1  -1  -9 66920.4 1089.31   2
   1  -1  10 43733.9 985.167   3
  -1  -1 -10 43775.0 768.888  12
  -1  -1 -11 68172.2 857.583   5
  -1  -1 -11 72511.7 1044.34  12
  -1  -1 -12 2027.71 199.114  12
  -1  -1 -13 12702.3 450.929  12
  -1  -1 -14 2029.83 176.341  12
  -1  -1 -15 2022.08 150.014  12
  -1  -1 -16 3841.16 141.141  12
   1   0 -16 10483.0 244.203  12
   1   0 -15 14917.1 386.760  12
   1   0 -14 4630.56 255.860  12
   1   0 -13 898.610 149.985   5
   1   0 -13 882.662 138.770  12
   1   0 -12 30817.4 631.182   9
   1   0 -12 30395.7 671.329  12
   1   0 -12 30590.2 677.520   5
   1   0 -11 2727.23 214.962   5
   1   0 -11 2630.75 198.857   9
   1   0 -11 2704.46 206.127  12
  -1   0  10 3126.33 265.126   3
  -1   0   9 223.788 92.5053   3
  -1   0   8 23155.3 625.901   3
   1   0  -8 23651.8 593.878   2
   1   0  -7 124720. 1258.42   2
  -1   0   7 123205. 1333.59   3
   1   0  -6 1209.73 125.984   2
  -1   0   6 1210.50 130.808   3
   1   0  -6 1057.97 69.7023   4
   1   0  -5 31644.8 350.990   4
  -1   0   5 31544.0 539.423   3
   1   0  -5 31093.2 528.020   2
   1   0  -4 106705. 600.779   4
  -1   0   4 106801. 849.623   3
   1   0  -4 104603. 864.339   2
   1   0  -3 253608. 1169.97   2
  -1   0   3 247767. 1062.79   3
  -1   0   2 177595. 634.172   4
  -1   0   2 176378. 695.700   3
   1   0  -1 365595. 990.551   2
  -1   0   1 365511. 855.268   4
   1   0   0 25884.2 230.317   2
  -1   0  -1 955.481 53.4302   4
  -1   0  -2 63718.1 462.347   4
  -1   0  -3 432604. 1341.41   4
  -1   0  -4 98789.5 705.324   4
  -1   0  -5 75304.8 667.303   4
   1   0   5 74793.0 953.695   3
   1   0   6 9834.01 391.250   3
  -1   0  -6 10032.2 298.987   2
  -1   0  -6 9562.65 243.465   4
  -1   0  -7 28278.0 551.792   2
   1   0   7 27736.0 700.347   3
   1   0   8 1365.93 184.802   3
   1   0   9 64613.2 1221.99   3
   1   0  10 32005.3 902.633   3
  -1   0 -10 31295.5 632.872  12
  -1   0 -10 31274.4 586.218   5
  -1   0 -10 31260.9 590.464   9
  -1   0 -11 16811.6 499.342  12
  -1   0 -11 16965.7 475.027   9
   1   0  11 16095.1 620.911   3
  -1   0 -11 15709.6 471.307   5
  -1   0 -12 16485.6 514.264  12
  -1   0 -13 11469.8 427.368  12
  -1   0 -14 1271.57 149.240  12
  -1   0 -15 1069.96 120.311  12
  -1   0 -16 119.217 51.3612  12
   1   1 -16 526.252 65.9770  12
   1   1 -15 4802.24 221.259  12
   1   1 -14 15896.5 459.742  12
   1   1 -13 9679.27 388.026   9
   1   1 -13 8316.01 357.874  12
   1   1 -12 15706.2 515.413   5
   1   1 -12 16132.3 483.891   9
   1   1 -12 16256.5 495.585  12
   1   1 -11 6019.24 305.437   5
  -1   1  11 5522.66 363.706   3
   1   1 -11 6000.11 288.513   9
   1   1 -11 6497.23 301.778   7
   1   1 -11 5875.26 293.399  12
   1   1 -10 8625.48 318.888  12
   1   1 -10 8369.63 307.162   7
   1   1 -10 8282.15 332.018   5
   1   1 -10 8493.55 311.770   9
  -1   1  10 7870.75 449.791   3
  -1   1   9 10678.9 493.453   3
  -1   1   8 13693.5 531.933   3
  -1   1   7 90516.3 1254.11   3
   1   1  -7 93896.2 930.977   2
  -1   1   6 8263.21 351.425   3
   1   1  -6 8668.76 272.438   2
  -1   1   5 29596.1 593.483   3
   1   1  -5 29184.9 449.523   2
   1   1  -4 7361.52 206.330   2
  -1   1   4 7705.16 273.779   3
  -1   1   3 113684. 900.984   3
   1   1  -3 113696. 712.900   2
  -1   1   2 81821.3 674.727   3
  -1   1   2 81131.5 674.047   4
  -1   1   1 66581.2 541.490   3
  -1   1   0 253707. 997.462   4
  -1   1   0 253857. 1003.99   3
   1   1   1 85654.3 566.311   3
  -1   1  -1 86442.6 536.404   4
   1   1   2 979546. 2385.68   3
  -1   1  -2 999999. 1731.02   4
   1   1   3 19212.8 398.785   3
  -1   1  -3 19433.3 234.568   4
   1   1   4 257858. 1666.42   3
  -1   1  -4 256610. 793.287   4
  -1   1  -5 55995.3 431.942   2
   1   1   5 55864.6 875.623   3
   1   1   6 88193.1 1223.69   3
   1   1   7 22094.2 668.848   3
   1   1   8 90408.6 1443.89   3
   1   1   9 65853.0 1283.41   3
  -1   1 -10 40539.0 620.622  10
  -1   1 -10 42954.3 756.665   5
   1   1  10 42982.7 1090.26   3
  -1   1 -10 43695.3 758.863  12
  -1   1 -10 42545.6 714.399   9
  -1   1 -10 41762.1 620.222   7
  -1   1 -11 71654.6 976.837   9
   1   1  11 72310.0 1369.73   3
  -1   1 -11 70958.6 1025.34  12
  -1   1 -11 70883.8 859.707  10
  -1   1 -12 1786.79 149.592  10
  -1   1 -12 1866.07 190.169  12
  -1   1 -13 12036.3 439.234  12
  -1   1 -14 1983.91 179.539  12
  -1   1 -15 2037.34 150.431  12
  -1   1 -16 3788.73 143.387  12
   1   2 -16 14833.1 253.651  12
   1   2 -15-10.2893 61.4668  12
   1   2 -14 370.084 97.9229  12
   1   2 -13 8926.65 371.565   9
   1   2 -13 8420.93 356.575  12
   1   2 -12 3530.75 243.150   9
   1   2 -12 3944.25 252.282   7
   1   2 -12 3546.87 244.251  12
   1   2 -11 8054.54 372.340   5
   1   2 -11 8120.07 284.037  10
   1   2 -11 8416.99 353.479  12
   1   2 -11 8016.17 332.875   7
   1   2 -11 7836.63 332.612   9
   1   2 -10 15114.7 445.529  12
   1   2 -10 16090.4 443.702   9
   1   2 -10 14720.8 365.301  10
  -1   2  10 15698.4 669.873   3
   1   2 -10 15619.3 478.037   5
   1   2 -10 14542.6 413.123   7
  -1   2   9 27731.7 846.160   3
  -1   2   8 1660.74 217.533   3
  -1   2   7 77484.5 1284.72   3
  -1   2   6 50122.7 962.599   3
  -1   2   5 5737.56 305.629   3
  -1   2   4 119572. 1260.98   3
  -1   2   3 26.8225 64.1395   3
  -1   2   2 41017.3 601.435   3
  -1   2   1 27519.0 467.280   3
   1   2  -1 26660.8 320.355   3
  -1   2   0 191823. 1185.03   4
   1   2   0 192842. 944.653   3
  -1   2   0 189963. 1165.20   3
   1   2   1 39301.6 494.356   3
  -1   2  -1 38987.9 493.019   4
  -1   2  -2 471820. 1563.34   4
   1   2   2 464874. 1961.80   3
   1   2   3 155999. 1275.70   3
  -1   2  -3 155996. 807.824   4
   1   2   4 47498.1 800.446   3
   1   2   5 16983.9 539.125   3
   1   2   6 91596.1 1327.97   3
   1   2   7 12092.7 531.073   3
   1   2   8 156.404 113.853   3
   1   2   9 2983.55 304.706   3
  -1   2 -10 20977.2 498.396  10
  -1   2 -10 20545.2 449.056   7
   1   2  10 20590.1 786.595   3
  -1   2 -10 21053.1 544.028  12
  -1   2 -10 20482.4 506.056   9
  -1   2 -11 4276.69 237.809  10
  -1   2 -11 4599.55 275.921   9
  -1   2 -11 4374.60 239.131   7
  -1   2 -11 4337.88 269.524  12
  -1   2 -12 18468.3 471.358  10
  -1   2 -12 18348.9 549.203  12
  -1   2 -13 966.362 151.486  12
  -1   2 -13 1070.37 115.226  10
  -1   2 -14 2303.97 128.700  10
  -1   2 -14 2463.71 189.507  12
  -1   2 -15 1898.81 137.947  12
  -1   2 -16 2040.64 94.1986  12
   1   3 -15 1903.62 121.913  12
   1   3 -14 7783.98 293.911  12
   1   3 -13 8115.82 271.714  10
   1   3 -13 8692.63 340.725   9
   1   3 -12 9861.10 337.401  10
   1   3 -12 9377.14 364.753   9
   1   3 -12 9385.78 356.291   7
   1   3 -12 9478.38 387.041  12
   1   3 -11 706.030 127.550   7
   1   3 -11 973.130 151.528  12
   1   3 -11 842.999 114.909  10
   1   3 -11 668.427 130.165   9
   1   3 -10 8079.18 340.796  12
   1   3 -10 8222.81 319.847  10
  -1   3  10 8494.35 502.649   3
   1   3 -10 7840.28 318.822   9
   1   3 -10 8181.46 326.392   7
   1   3  -9 8801.87 305.839  10
   1   3  -9 9047.99 317.863   7
  -1   3   9 9057.44 524.785   3
   1   3  -9 8688.84 307.744   9
   1   3  -9 9474.97 353.283  12
  -1   3   8 5525.75 400.669   3
  -1   3   7 6899.14 428.836   3
  -1   3   6 1195.29 185.146   3
  -1   3   5 6469.83 364.884   3
  -1   3   4 22898.9 637.032   3
  -1   3   3 11122.3 415.137   3
  -1   3   2 2223.61 180.545   3
  -1   3   1 106441. 1124.10   3
   1   3  -1 99530.7 819.873   3
   1   3   0 21408.0 412.197   3
  -1   3   0 22003.1 497.882   3
   1   3   1 159404. 1222.63   3
   1   3   2 107572. 1106.64   3
   1   3   3 103971. 1195.10   3
   1   3   4 367159. 2449.88   3
   1   3   5 63881.5 1132.16   3
   1   3   6 16160.0 606.658   3
   1   3   7 39175.4 1006.51   3
   1   3   8 1012.54 199.731   3
   1   3   9 22795.4 834.010   3
  -1   3  -9 20256.4 463.304   9
  -1   3  -9 20927.1 515.319  10
  -1   3  -9 22077.7 553.673  12
  -1   3  -9 20943.6 427.900   7
  -1   3 -10 3876.34 237.743   9
  -1   3 -10 3334.89 200.202   7
  -1   3 -10 3508.81 242.626  12
  -1   3 -10 3878.13 233.334  10
  -1   3 -11 8171.73 372.192  12
  -1   3 -11 8685.86 348.794   9
  -1   3 -11 7763.18 329.434  10
  -1   3 -11 7809.16 301.955   7
  -1   3 -12 292.593 114.796  12
  -1   3 -12 214.966 83.3363  10
  -1   3 -13 834.033 108.734  10
  -1   3 -13 647.756 117.993  12
  -1   3 -14 496.776 96.7721  12
  -1   3 -14 504.646 74.2056  10
  -1   3 -15 1312.52 100.593  12
   1   4 -14 2534.53 153.899  12
   1   4 -13 56.7467 78.8337  12
   1   4 -13 42.8827 53.7396  10
   1   4 -12 1781.91 154.463  10
   1   4 -12 1912.98 181.142  12
   1   4 -12 1869.49 166.877   7
   1   4 -11 5811.85 280.363   7
   1   4 -11 5817.61 284.765  10
   1   4 -11 5405.43 262.465   9
   1   4 -11 5827.47 310.466  12
   1   4 -10 87.8064 83.1430  10
   1   4 -10 269.194 99.4172   7
   1   4 -10 160.178 97.1597  12
   1   4 -10 118.868 86.8856   9
   1   4  -9 6934.21 278.884   9
   1   4  -9 7322.49 331.862  12
  -1   4   9 7112.88 479.560   3
   1   4  -9 7290.70 312.326  10
   1   4  -9 7280.59 305.646   7
  -1   4   8 6170.50 445.904   3
   1   4  -8 6215.41 269.491   7
   1   4  -8 6342.18 241.876   9
   1   4  -8 5872.80 275.559  10
   1   4  -8 6015.43 290.634  12
  -1   4   7 1244.84 210.186   3
  -1   4   6 4461.01 352.755   3
  -1   4   5 13550.5 578.509   3
  -1   4   4 22094.8 694.573   3
  -1   4   3 13682.4 518.062   3
  -1   4   2 64047.8 1060.97   3
  -1   4   1 7519.80 352.369   3
   1   4   0 5513.02 253.865   3
  -1   4   0 5142.30 283.894   3
   1   4   1 2051.86 167.969   3
   1   4   2 40287.3 775.343   3
   1   4   3 25221.9 665.068   3
   1   4   4 87199.0 1315.25   3
   1   4   5 40975.0 966.613   3
   1   4   6 44064.7 1060.92   3
   1   4   7 14310.1 636.600   3
  -1   4  -7 14345.9 422.146  12
  -1   4  -7 14946.2 416.343  10
  -1   4  -8 4906.24 206.722   9
   1   4   8 5039.94 400.153   3
  -1   4  -8 5216.87 277.025  12
  -1   4  -8 5023.42 261.265  10
  -1   4  -8 5349.18 221.108   7
  -1   4  -9 9155.05 302.607   7
  -1   4  -9 9250.61 367.830  10
  -1   4  -9 9633.55 393.150  12
  -1   4  -9 9013.93 306.806   9
  -1   4 -10 18483.9 555.570  12
  -1   4 -10 17620.6 515.330  10
  -1   4 -10 17992.1 453.901   9
  -1   4 -10 17922.9 430.542   7
  -1   4 -11 13973.8 365.663   7
  -1   4 -11 13066.9 435.412  10
  -1   4 -11 13937.8 476.932  12
  -1   4 -12 1376.18 158.745  12
  -1   4 -12 1184.46 139.533  10
  -1   4 -13 7946.91 308.063  12
  -1   4 -13 8264.52 275.215  10
  -1   4 -14 3544.42 170.350  12
  -1   4 -14 3437.37 135.159  10
   1   5 -12 181.104 77.0643   7
   1   5 -12 230.957 77.1201  10
   1   5 -11 69.7608 84.2121   7
   1   5 -11 132.500 84.0556  10
   1   5 -11 187.314 95.3729  12
   1   5 -10 1752.84 184.941  12
   1   5 -10 1638.76 171.245  10
   1   5 -10 1774.03 144.616   9
   1   5 -10 1680.32 156.505   7
   1   5  -9 3576.48 252.476  12
   1   5  -9 3367.25 236.001  10
   1   5  -9 3438.91 219.266   7
   1   5  -8 14725.0 467.276  10
   1   5  -8 15420.8 493.773  12
   1   5  -8 15388.5 440.674   7
   1   5  -7 9600.90 366.487  10
   1   5  -7 9451.09 341.620   7
   1   5  -7 9533.72 375.912  12
  -1   5   7 10481.2 566.241   3
   1   5  -6 841.660 133.241  12
   1   5  -6 864.891 126.493  10
  -1   5   6 713.601 173.290   3
   1   5  -6 1019.49 126.551   7
  -1   5   5 15774.3 655.754   3
   1   5  -5 15808.3 428.542  10
  -1   5   4 41896.3 1020.95   3
  -1   5   3 2842.31 268.507   3
  -1   5   2 2100.78 222.160   3
  -1   5   1 4441.79 303.239   3
   1   5   0 10336.7 378.408   3
   1   5   1 14176.3 483.216   3
   1   5   2 9066.00 413.130   3
   1   5   3 2149.46 218.132   3
   1   5   4 31288.1 853.878   3
  -1   5  -5 12346.0 377.275  10
   1   5   5 12254.6 567.424   3
  -1   5  -5 12322.2 397.206  12
   1   5   6 4821.94 375.588   3
  -1   5  -6 4454.82 248.907  10
  -1   5  -6 4412.13 201.662   7
  -1   5  -6 4456.21 258.886  12
  -1   5  -7 49956.6 837.474  10
  -1   5  -7 47999.7 661.834   7
   1   5   7 49984.1 1168.89   3
  -1   5  -7 49709.5 862.874  12
  -1   5  -8 4682.02 287.454  12
  -1   5  -8 4554.97 219.152   7
  -1   5  -8 4982.53 284.040  10
  -1   5  -9 2878.62 225.380  10
  -1   5  -9 3253.86 182.807   7
  -1   5  -9 2759.68 230.068  12
  -1   5 -10 1315.97 156.766  10
  -1   5 -10 1477.57 176.499  12
  -1   5 -10 1246.89 123.905   7
  -1   5 -11 8605.79 340.153  10
  -1   5 -11 8931.34 362.513  12
  -1   5 -12 1428.43 131.375  10
  -1   5 -13 47.3281 47.7385  10
  -1   6  13 489.552 51.6501   1
   1   6 -12 13845.9 218.624   7
   1   6 -11 4727.93 184.939   7
   1   6 -10 7995.39 323.496  10
   1   6 -10 7661.01 270.613   7
   1   6  -9 4655.36 268.100  10
   1   6  -9 4640.89 232.094   7
   1   6  -8 3911.01 255.312  10
   1   6  -8 3983.80 225.985   7
   1   6  -7 24869.3 627.964  10
   1   6  -7 24737.0 559.516   7
   1   6  -6 4090.01 236.071   7
   1   6  -6 4065.51 259.016  10
   1   6  -5 50189.3 786.589   7
   1   6  -5 51278.9 857.451  10
  -1   6   4 27640.9 826.746   3
   1   6  -4 29313.7 625.474  10
   1   6  -4 29021.4 600.091   7
  -1   6   3 12329.2 542.845   3
  -1   6   2 15964.2 596.701   3
   1   6   0 4235.83 195.059   1
   1   6   1 12373.6 337.016   1
   1   6   2 1239.85 131.924   1
  -1   6  -3 28067.7 563.360  10
  -1   6  -3 27368.8 505.204   7
  -1   6  -4 19039.6 428.187   7
  -1   6  -4 18659.4 493.187  10
  -1   6  -5 34807.6 584.629   7
  -1   6  -5 35416.6 694.409  10
  -1   6  -6 24359.4 596.002  10
  -1   6  -6 24987.2 498.013   7
  -1   6  -7 5687.77 306.239  10
  -1   6  -7 5429.20 231.004   7
  -1   6  -8 1829.51 182.577  10
  -1   6  -8 1920.85 141.960   7
  -1   6  -9 6307.66 308.803  10
  -1   6 -10 110.088 78.9975  10
  -1   6 -11 4022.65 202.792  10
   1   6  12 1940.62 114.686   1
  -1   7  11 2648.95 109.777   1
  -1   7  10 2812.57 142.584   1
   1   7 -10 2322.90 105.577   7
   1   7  -9 3642.10 163.026   7
   1   7  -8 5819.30 231.428   7
   1   7  -7 4887.91 232.251   7
   1   7  -6 3837.12 218.976   7
   1   7  -5 2169.77 175.276   7
  -1   7   5 2046.80 157.305   1
   1   7  -4 7600.91 318.577   7
  -1   7   4 7224.86 276.413   1
   1   7  -3 251.908 86.5531   7
   1   7   0 14190.0 362.385   1
   1   7   1 6769.90 270.242   1
   1   7   2 5693.73 264.194   1
  -1   7  -2 5583.52 255.230   7
   1   7   3 1026.87 127.923   1
  -1   7  -3 1082.09 124.802   7
   1   7   4 4619.76 246.534   1
  -1   7  -4 4367.22 216.987   7
   1   7   5 8988.36 344.154   1
  -1   7  -5 9474.90 299.771   7
  -1   7  -6 1701.96 128.678   7
   1   7   6 1818.96 166.637   1
   1   7   7 2391.98 184.252   1
   1   7   8 8766.60 312.122   1
   1   7   9 4777.63 213.141   1
   1   7  10 2534.30 138.235   1
   1   7  11 3418.73 118.296   1
  -1   8   8 439.312 48.5989   1
   1   8  -8 412.282 44.5741   7
  -1   8   7 1520.34 91.0548   1
   1   8  -7 1551.76 97.9267   7
  -1   8   6 3638.95 142.368   1
   1   8  -6 3751.48 166.602   7
   1   8  -5 6826.14 245.271   7
   1   8  -4 5841.45 241.910   7
   1   8  -3 1334.54 133.074   7
   1   8  -2 802.150 112.449   7
   1   8  -1 16335.2 441.567   7
  -1   8  -1 31344.3 535.224   7
   1   8   2 1910.01 132.851   1
  -1   8  -2 1941.38 136.635   7
   1   8   3 4917.84 208.245   1
  -1   8  -3 4645.58 191.320   7
   1   8   4 602.336 90.0057   1
  -1   8  -4 625.425 74.4139   7
   1   8   5 1798.44 130.892   1
   1   8   6 8648.88 253.627   1
   1   8   7 207.053 55.9019   1
   1   8   8 2945.21 121.009   1
   1   9  -4 419.228 43.4972   7
  -1   9   4 394.332 43.0057   7
  -1   9   3 1433.90 77.1414   7
   1   9  -3 1801.62 95.1988   7
   1   9  -2 242.985 51.5148   7
  -1   9   2 169.043 37.7182   7
  -1   9   1 13787.6 227.463   7
   1   9  -1 15414.7 299.932   7
   1   9   0 26.0386 46.6783   7
   1   9   1 960.746 88.1405   7
   1   9   2 3573.15 150.619   7
   1   9   3 2288.79 117.939   7
   2  -9  -5 525.119 59.1826   8
   2  -9  -4-24.2438 44.4445   8
   2  -9  -3 4205.02 171.594   8
   2  -9  -2 4031.10 174.541   8
   2  -9  -1 4133.78 175.772   8
   2  -9   0 1036.38 96.2109   8
  -2  -9   0 908.169 79.7297   8
  -2  -9  -1 10142.4 246.568   8
   2  -9   1 9980.59 235.193   8
   2  -9   2 856.900 65.2489   8
  -2  -9  -2 901.985 87.9484   8
  -2  -9  -3 4847.00 174.545   8
  -2  -9  -4 2064.03 111.380   8
  -2  -9  -5 1736.43 88.3488   8
   2  -8  -9 345.782 54.3778  13
   2  -8  -8 288.066 45.9785   8
   2  -8  -8 169.080 58.1366  13
   2  -8  -7 3721.61 159.176   8
   2  -8  -7 3905.73 185.984  13
   2  -8  -6 3182.30 178.095   8
   2  -8  -6 2733.18 166.385  13
   2  -8  -5 3865.55 213.404   8
   2  -8  -5 3750.30 198.181  13
   2  -8  -4 11857.0 379.930   8
   2  -8  -4 11498.6 332.875  13
   2  -8  -3 1207.24 121.778  13
   2  -8  -3 1090.03 143.278   8
   2  -8  -2 5055.57 215.199  13
  -2  -8   2 5387.29 216.029   8
   2  -8  -2 5267.76 272.965   8
  -2  -8   1 1437.39 132.269   8
   2  -8  -1 1774.34 168.988   8
  -2  -8   0 7261.17 289.184   8
   2  -8   0 7453.25 310.305   8
  -2  -8  -1 4431.26 241.145   8
  -2  -8  -2 19048.8 489.168   8
  -2  -8  -3 8840.01 338.777   8
   2  -8   3 8820.60 277.877   8
  -2  -8  -4 5080.10 255.315   8
  -2  -8  -5 3203.47 201.244   8
  -2  -8  -6 10786.6 320.224   8
  -2  -8  -7 3440.36 162.597   8
  -2  -8  -8 5424.12 153.057   8
   2  -7 -11 12686.7 273.384  13
   2  -7 -10 8513.54 286.172  13
   2  -7  -9 1225.48 140.665  13
   2  -7  -8 10307.2 377.714  13
   2  -7  -8 10147.6 294.104   8
   2  -7  -7 418.930 111.818  13
   2  -7  -7 254.337 87.4241   8
   2  -7  -6 2542.33 203.891  13
   2  -7  -6 2468.55 188.751   8
   2  -7  -5 994.358 142.676  13
   2  -7  -5 928.521 137.975   8
   2  -7  -4 3887.19 250.212   8
   2  -7  -4 3710.65 236.072  13
   2  -7  -3 206.615 84.7458  13
   2  -7  -2 7687.21 305.544  13
  -2  -7   2 7973.81 295.930   8
  -2  -7   1 7678.98 308.886   8
   2  -7  -1 7703.30 291.732  13
  -2  -7   0 6687.26 299.047   8
  -2  -7  -1 7924.99 340.126   8
  -2  -7  -2 7020.18 327.501   8
  -2  -7  -3 18229.5 526.109   8
  -2  -7  -4 8568.45 307.014  13
  -2  -7  -4 8481.01 370.646   8
  -2  -7  -5 6394.76 316.963   8
  -2  -7  -5 6294.76 282.528  13
  -2  -7  -6 8891.98 334.668  13
  -2  -7  -6 9451.76 369.521   8
  -2  -7  -7 15648.9 434.981  13
  -2  -7  -7 16022.6 445.849   8
  -2  -7  -8 18156.7 421.172   8
  -2  -7  -8 17571.1 446.516  13
  -2  -7  -9 7038.87 263.224  13
  -2  -7  -9 7300.63 221.940   8
   2  -6 -12 3163.19 124.555  12
   2  -6 -12 3916.31 186.494  13
   2  -6 -11 16745.9 445.490  13
   2  -6 -10 27530.4 630.291  13
   2  -6  -9 40276.1 807.704  13
   2  -6  -8 11852.5 446.941  13
   2  -6  -8 11667.9 354.364   8
   2  -6  -7 6629.64 286.119   8
   2  -6  -7 6962.64 343.519  13
   2  -6  -6 34713.0 724.369  13
   2  -6  -6 34071.1 656.578   8
   2  -6  -5 13304.6 434.800  13
   2  -6  -4 5478.99 357.686   2
   2  -6  -4 5885.31 425.000   4
   2  -6  -4 6138.11 290.737  13
   2  -6  -3 17448.0 714.617   4
   2  -6  -3 17033.1 454.530  13
   2  -6  -2 14789.9 399.734  13
  -2  -6   2 13957.2 352.479   8
   2  -6  -2 14674.6 633.992   4
   2  -6  -1 2438.66 255.695   4
   2  -6  -1 2402.57 157.733  13
  -2  -6   1 2648.74 170.510   8
  -2  -6   0 13309.9 538.846   4
   2  -6   0 13080.8 336.977  13
  -2  -6   0 13530.5 388.118   8
   2  -6   0 13396.1 540.382   4
  -2  -6  -1 5809.23 274.352   8
  -2  -6  -1 4800.84 353.218   4
  -2  -6  -2 11596.0 562.903   4
  -2  -6  -2 11811.3 395.381   8
  -2  -6  -3 1520.00 166.218   8
  -2  -6  -3 1173.65 222.774   4
  -2  -6  -4 72880.4 906.757  13
  -2  -6  -4 74259.6 1025.56   8
  -2  -6  -4 73491.7 1454.21   4
  -2  -6  -5 12007.4 425.021   8
  -2  -6  -5 12567.0 418.585  13
  -2  -6  -6 63834.5 965.372  13
  -2  -6  -6 63614.7 966.486   8
  -2  -6  -7 7093.12 344.574  13
  -2  -6  -7 6892.00 318.628   8
  -2  -6  -8 1294.88 168.926  13
  -2  -6  -8 1124.06 135.852   8
  -2  -6  -9 2659.08 216.814  13
  -2  -6  -9 2592.15 173.506   8
  -2  -6 -10 1331.98 106.736   8
  -2  -6 -10 1161.91 150.593  13
  -2  -6 -12 1978.19 111.560  12
   2  -5 -13 4523.74 168.553  12
   2  -5 -12 927.998 108.050  12
   2  -5 -12 969.486 128.941  13
   2  -5 -11 7627.48 342.305  13
   2  -5 -10 6538.89 335.376  13
   2  -5  -9 3547.82 254.754  13
   2  -5  -8 8966.17 381.474  13
   2  -5  -7 10824.5 395.721  13
   2  -5  -7 10638.2 560.457   4
   2  -5  -7 9886.49 313.898   8
   2  -5  -7 10612.6 583.898   2
   2  -5  -6 9635.85 360.998  13
   2  -5  -6 9092.80 540.165   2
   2  -5  -6 9499.41 532.790   4
   2  -5  -5 4329.16 355.050   2
   2  -5  -5 4201.86 362.916   4
   2  -5  -5 4205.81 227.122  13
   2  -5  -4 22091.1 789.768   4
   2  -5  -4 21176.0 721.988   2
   2  -5  -3 61907.1 1271.56   4
   2  -5  -3 61065.7 1153.37   2
   2  -5  -2 24206.0 776.691   4
   2  -5  -2 24975.9 683.790   2
   2  -5  -1 8051.73 435.878   4
  -2  -5   1 8269.22 402.140   4
   2  -5   0 9635.89 451.796   4
  -2  -5   0 9872.89 454.240   4
  -2  -5  -1 1867.13 224.270   4
   2  -5   1 1854.77 195.007   4
  -2  -5  -2 3832.66 325.853   4
  -2  -5  -3 27610.6 860.353   4
  -2  -5  -4 12693.8 608.591   4
  -2  -5  -5 92760.0 1022.49  13
  -2  -5  -5 94870.5 1656.07   4
  -2  -5  -5 92758.1 1053.20   8
  -2  -5  -6 17920.7 508.092  13
  -2  -5  -6 17748.5 477.279   8
  -2  -5  -6 18346.2 752.113   4
  -2  -5  -7 44641.6 830.007  13
  -2  -5  -7 43302.7 1096.03   4
  -2  -5  -7 43938.2 753.492   8
  -2  -5  -8 13315.2 487.129  13
  -2  -5  -8 13140.4 414.481   8
  -2  -5  -9 2021.65 166.741   8
  -2  -5  -9 1826.23 208.346  13
  -2  -5 -10 5731.62 328.854  13
  -2  -5 -11 2344.60 210.477  13
  -2  -5 -12 590.547 102.170  12
  -2  -5 -13 9519.40 250.918  12
   2  -4 -14 8662.31 230.672  12
   2  -4 -13 7499.29 269.351  12
   2  -4 -13 6873.34 272.326  13
   2  -4 -12 533.145 107.626  12
   2  -4 -12 602.698 120.273  13
   2  -4 -11 7143.73 337.991  13
   2  -4 -10 8762.24 372.266  13
   2  -4  -9 2016.49 188.247  13
   2  -4  -9 1534.73 199.359   4
   2  -4  -8 11587.4 620.734   2
   2  -4  -8 11711.3 550.079   4
   2  -4  -8 11791.8 394.177  13
   2  -4  -7 2491.15 266.014   4
   2  -4  -7 2737.58 308.648   2
   2  -4  -6 10336.9 549.000   2
   2  -4  -6 9897.63 506.052   4
   2  -4  -5 17703.4 667.598   2
   2  -4  -5 18064.4 669.350   4
   2  -4  -4 5344.13 358.641   4
   2  -4  -4 5195.55 342.993   2
   2  -4  -3 8220.87 428.377   4
   2  -4  -3 8156.71 393.992   2
   2  -4  -2 37830.0 765.446   2
  -2  -4   2 37629.8 695.395   4
   2  -4  -2 38736.3 886.365   4
   2  -4  -1 25792.0 688.825   4
  -2  -4   1 25839.2 621.860   4
   2  -4  -1 25771.2 570.667   2
  -2  -4   0 14261.8 494.820   4
   2  -4   0 13930.2 382.973   2
  -2  -4  -1 920.584 152.006   4
   2  -4   2 24826.5 577.025   4
  -2  -4  -2 23177.3 699.505   4
  -2  -4  -3 19399.2 670.349   4
  -2  -4  -4 56243.8 1168.00   4
  -2  -4  -5 39339.7 1010.61   4
  -2  -4  -6 23420.7 785.961   4
  -2  -4  -7 21106.6 754.713   4
  -2  -4  -7 20685.1 533.345  13
  -2  -4  -7 19351.0 434.467   8
  -2  -4  -8 3385.86 306.933   4
  -2  -4  -8 3369.79 246.387  13
  -2  -4  -8 3087.46 185.642   8
  -2  -4  -8 3762.56 356.240   2
  -2  -4  -9 1500.31 134.373   8
  -2  -4  -9 1468.85 186.200  13
  -2  -4 -10 4255.02 296.262  13
  -2  -4 -11 294.446 119.940  13
  -2  -4 -12 374.161 108.484  12
  -2  -4 -13 6835.70 273.970  12
  -2  -4 -14 107.618 49.3399  12
   2  -3 -15 4492.32 152.369  12
   2  -3 -14 7730.85 263.625  12
   2  -3 -13 12138.3 381.449  12
   2  -3 -12 8995.81 352.479  13
   2  -3 -12 9435.42 362.715  12
   2  -3 -11 2306.01 194.317  13
   2  -3 -10 43139.2 761.400  13
   2  -3 -10 43007.2 1129.79   2
   2  -3  -9 3182.19 201.978  13
   2  -3  -9 3323.94 330.566   2
   2  -3  -8 4745.99 382.061   2
   2  -3  -8 4751.96 325.855   4
   2  -3  -7 322.870 114.131   4
   2  -3  -7 237.655 124.748   2
   2  -3  -6 3334.36 268.409   4
   2  -3  -6 3057.20 283.700   2
   2  -3  -5 16597.4 596.139   2
   2  -3  -5 16498.7 563.905   4
   2  -3  -4 20464.0 607.708   2
   2  -3  -4 19325.3 592.394   4
  -2  -3   3 102309. 865.970   4
   2  -3  -3 104355. 1249.59   2
  -2  -3   2 37479.8 580.229   4
   2  -3  -2 37724.1 679.338   2
   2  -3  -1 23544.9 485.059   2
  -2  -3   1 24732.8 521.515   4
  -2  -3   0 36644.9 680.016   4
   2  -3   0 36448.7 534.351   2
   2  -3   1 52098.3 540.709   2
  -2  -3  -1 51088.0 858.655   4
  -2  -3  -2 94376.1 1226.63   4
  -2  -3  -3 92328.4 1284.22   4
  -2  -3  -4 1278.11 172.627   4
  -2  -3  -5 52814.2 1042.15   4
  -2  -3  -6 67778.7 1211.78   4
  -2  -3  -7 13152.6 539.958   4
  -2  -3  -8 23734.0 560.289  13
  -2  -3  -8 24556.5 747.276   4
  -2  -3  -9 5005.04 290.708  13
  -2  -3  -9 4488.22 338.952   2
  -2  -3 -10 2155.90 213.260  13
  -2  -3 -11 9758.71 426.806  13
  -2  -3 -12 8762.57 378.442  12
  -2  -3 -13 874.165 128.616  12
  -2  -3 -14 4793.08 218.464  12
  -2  -3 -15 10000.6 226.757  12
   2  -2 -15 917.586 90.8003  12
   2  -2 -14 1505.07 133.568   5
   2  -2 -14 1343.71 133.267  12
   2  -2 -13 16992.7 446.909   5
   2  -2 -13 17379.7 478.528  12
   2  -2 -12 20537.8 507.680   5
   2  -2 -12 19688.1 520.751  12
   2  -2 -11 10617.3 356.307   5
   2  -2 -11 10823.9 349.896  13
   2  -2 -11 10990.8 391.472  12
   2  -2 -10 68579.7 806.676   5
   2  -2 -10 65727.8 1330.73   2
   2  -2 -10 65406.9 798.424  13
   2  -2  -9 6879.04 433.877   2
   2  -2  -8 9925.44 501.197   2
   2  -2  -8 9493.21 382.365   4
   2  -2  -7 76210.5 1064.53   4
   2  -2  -7 77004.7 1312.12   2
   2  -2  -6 4896.47 321.643   2
   2  -2  -6 4549.52 263.307   4
   2  -2  -5 28283.5 691.127   2
  -2  -2   5 29191.7 351.783   3
   2  -2  -5 28095.5 623.939   4
   2  -2  -4 6244.28 305.105   2
  -2  -2   4 6696.46 135.433   3
   2  -2  -3 24717.5 537.745   2
  -2  -2   3 23925.9 326.565   4
   2  -2  -2 9980.69 309.770   2
  -2  -2   2 10413.8 252.728   4
   2  -2  -1 156665. 1079.53   2
  -2  -2   1 155684. 1069.80   4
  -2  -2   0 59519.0 724.099   4
   2  -2   0 59825.8 573.096   2
  -2  -2  -1 144348. 1199.29   4
   2  -2   1 148019. 758.397   2
  -2  -2  -2 174668. 1412.90   4
  -2  -2  -3 41186.2 730.923   4
  -2  -2  -4 33252.1 693.167   4
  -2  -2  -5 61706.2 989.051   4
  -2  -2  -6 2380.91 210.740   4
  -2  -2  -7 7797.23 369.656   4
  -2  -2  -8 23922.1 646.556   4
   2  -2   9 21606.8 694.221   3
  -2  -2  -9 21466.9 537.941  13
  -2  -2  -9 20060.1 669.706   2
   2  -2  10 3326.60 281.269   3
  -2  -2 -10 2868.96 227.224  13
  -2  -2 -11 4569.90 285.328  12
  -2  -2 -12 3019.73 236.940  12
  -2  -2 -13 1025.81 146.367  12
  -2  -2 -14 461.743 98.1858  12
  -2  -2 -15 11951.1 296.414  12
   2  -1 -16 1211.32 78.1104  12
   2  -1 -15 657.248 92.0812  12
   2  -1 -14 873.468 126.719   5
   2  -1 -14 1021.61 125.800  12
   2  -1 -13 14256.2 449.057   5
   2  -1 -13 15071.7 453.488  12
   2  -1 -12 8862.92 324.257   9
   2  -1 -12 8452.29 348.384   5
   2  -1 -12 8727.19 351.649  12
   2  -1 -11 1671.84 166.897   5
   2  -1 -11 1378.79 156.468  12
   2  -1 -11 1687.12 149.806   9
   2  -1 -10 23445.4 494.255   5
   2  -1 -10 21639.3 698.649   2
   2  -1  -9 8871.48 454.421   2
  -2  -1   8 4313.51 230.404   3
   2  -1  -8 3518.74 277.045   2
  -2  -1   7 7053.04 271.032   3
   2  -1  -7 6918.45 360.873   2
   2  -1  -7 6586.78 257.651   4
   2  -1  -6 19199.5 423.057   4
  -2  -1   6 19592.1 397.818   3
   2  -1  -6 19911.5 566.745   2
   2  -1  -5 122552. 1281.86   2
  -2  -1   5 123950. 857.844   3
  -2  -1   4 22125.6 294.145   3
   2  -1  -4 21773.5 497.710   2
  -2  -1   4 21970.4 183.453   4
  -2  -1   3 67470.6 363.502   3
   2  -1  -3 66246.8 773.940   2
  -2  -1   3 66820.6 442.659   4
  -2  -1   2 12305.2 218.607   4
   2  -1  -2 12779.7 303.058   2
  -2  -1   1 540364. 1589.38   4
   2  -1  -1 535784. 1720.36   2
   2  -1   0 38034.5 401.118   2
  -2  -1   0 37172.3 466.268   4
   2  -1   1 67974.1 456.230   2
  -2  -1  -2 177118. 1184.51   4
  -2  -1  -3 87169.8 895.771   4
  -2  -1  -4 194032. 1404.21   4
  -2  -1  -5 12771.9 385.287   4
  -2  -1  -6 30492.2 610.240   4
  -2  -1  -7 53306.7 827.436   4
  -2  -1  -8 56213.1 971.926   2
   2  -1   8 54673.6 1084.30   3
   2  -1   9 593.147 140.268   3
   2  -1  10 91589.3 1475.18   3
  -2  -1 -10 92297.3 1136.52  12
  -2  -1 -11 32269.0 707.890  12
  -2  -1 -12 755.720 140.030  12
  -2  -1 -13 4683.85 279.625  12
  -2  -1 -14 9164.08 344.494  12
  -2  -1 -15 322.766 75.7008  12
  -2  -1 -16 1323.61 79.2054  12
   2   0 -16 7861.04 199.444  12
   2   0 -15 1.83777 56.6701  12
   2   0 -14 7360.06 333.971   5
   2   0 -14 7469.04 305.309  12
   2   0 -13 84.0373 101.098   5
   2   0 -13 64.4430 84.0491  12
   2   0 -13 334.265 143.775   9
   2   0 -12 20147.5 506.174   9
   2   0 -12 19997.9 526.402  12
   2   0 -12 20444.7 563.967   5
   2   0 -11 31109.7 625.602  12
   2   0 -11 31881.0 664.552   5
   2   0 -11 31003.9 607.470   9
   2   0 -10 2263.83 177.353   5
   2   0 -10 2573.08 191.976   7
   2   0  -9 320.171 93.0130   2
  -2   0   9 316.313 102.368   3
   2   0  -8 67398.2 1054.73   2
  -2   0   8 68515.3 1027.88   3
   2   0  -7 847.517 124.963   2
  -2   0   7 910.837 116.490   3
  -2   0   6 1280.78 123.648   3
   2   0  -6 1533.95 87.7598   4
   2   0  -6 1371.52 145.791   2
   2   0  -5 50668.8 746.017   2
  -2   0   5 51144.5 645.941   3
  -2   0   4 18726.2 294.647   4
  -2   0   4 18628.8 336.325   3
   2   0  -4 18420.6 412.359   2
   2   0  -3 45936.4 585.763   2
  -2   0   3 45639.1 449.905   4
  -2   0   3 47050.5 446.586   3
  -2   0   2 205.152 36.3714   3
  -2   0   2 222.239 48.9211   4
  -2   0   1 122853. 544.678   3
  -2   0   1 122262. 716.695   4
   2   0   0 103.465 44.9348   2
  -2   0  -1 41492.5 456.671   4
  -2   0  -2 228243. 1143.00   4
  -2   0  -3 275215. 1339.44   4
  -2   0  -4 188099. 1161.54   4
  -2   0  -5 234831. 1361.53   4
   2   0   6 8751.79 394.429   3
  -2   0  -6 9407.47 283.273   4
  -2   0  -7 92018.6 954.171   2
   2   0   7 89996.9 1339.31   3
   2   0   8 80274.9 1349.47   3
   2   0   9 50246.7 1114.62   3
  -2   0 -10 864.138 99.3057  10
   2   0  10 1269.30 204.459   3
  -2   0 -10 1410.29 153.930  12
  -2   0 -11 37983.5 629.743  10
  -2   0 -11 38931.1 767.778  12
  -2   0 -12 49729.3 894.472  12
  -2   0 -12 49715.7 716.030  10
  -2   0 -13 1106.29 152.594  12
  -2   0 -14 63.4350 82.6873  12
  -2   0 -15 3662.16 188.612  12
  -2   0 -16 4222.24 139.728  12
   2   1 -16 1260.85 84.5388  12
   2   1 -15 914.975 105.706  12
   2   1 -14 837.822 122.127  12
   2   1 -14 1863.32 203.199   9
   2   1 -13 14647.1 499.999   5
   2   1 -13 15200.3 465.716   9
   2   1 -13 15173.4 461.057  12
   2   1 -12 8513.53 347.237  12
   2   1 -12 8097.71 375.941   5
   2   1 -12 8638.49 356.291   9
   2   1 -11 1357.01 149.215  12
   2   1 -11 1320.10 151.999   9
  -2   1  11 1399.94 181.813   3
   2   1 -11 1838.08 185.206   7
   2   1 -11 1547.82 177.818   5
   2   1 -10 22355.6 484.231  12
   2   1 -10 22516.2 534.970   5
   2   1 -10 22592.7 501.189   9
  -2   1  10 22363.1 711.565   3
   2   1 -10 22107.5 505.017   7
  -2   1   9 8735.97 432.756   3
  -2   1   8 4135.56 286.723   3
   2   1  -7 7158.15 297.739   2
  -2   1   7 6849.25 338.825   3
  -2   1   6 19553.8 522.102   3
   2   1  -6 19239.2 452.851   2
   2   1  -5 122755. 1068.43   2
  -2   1   5 121230. 1177.57   3
   2   1  -4 21269.3 416.999   2
  -2   1   4 21386.0 450.856   3
  -2   1   4 21063.6 425.439   4
   2   1  -3 66006.4 682.568   2
  -2   1   3 66041.8 706.397   3
  -2   1   3 67100.1 713.716   4
  -2   1   2 12554.4 285.665   3
   2   1  -2 12386.1 276.460   2
  -2   1   2 11734.1 286.453   4
  -2   1   1 535304. 1726.72   3
   2   1   0 38542.3 306.167   3
  -2   1   0 37110.9 467.497   4
  -2   1   0 37081.2 456.475   3
   2   1   1 68663.4 553.764   3
  -2   1  -1 69198.6 617.388   4
   2   1   2 178386. 1098.62   3
  -2   1  -2 177311. 971.399   4
   2   1   3 87632.7 900.488   3
  -2   1  -3 86320.1 685.172   4
   2   1   4 171588. 1453.86   3
  -2   1  -4 194859. 1045.07   4
   2   1   5 13106.7 450.191   3
  -2   1  -5 12463.5 254.898   4
  -2   1  -5 12542.6 189.169   2
   2   1   6 30481.0 753.942   3
   2   1   7 54899.7 1085.89   3
   2   1   8 55862.9 1164.16   3
   2   1   9 537.665 155.930   3
   2   1  10 92780.1 1632.76   3
  -2   1 -10 90044.0 1046.16   9
  -2   1 -10 92594.7 1119.32  12
  -2   1 -10 91168.4 1006.52  10
  -2   1 -11 33376.1 645.320  10
  -2   1 -11 32348.8 705.059  12
  -2   1 -12 858.878 143.775  12
  -2   1 -12 846.369 120.529  10
  -2   1 -13 4246.35 213.663  10
  -2   1 -13 4409.47 269.058  12
  -2   1 -14 8927.02 339.747  12
  -2   1 -15 358.924 79.8972  12
  -2   1 -16 1426.80 83.2016  12
   2   2 -16 2711.05 100.071  12
   2   2 -15 1110.40 105.560  12
   2   2 -14 1440.56 144.092  12
   2   2 -14 2364.54 220.845   9
   2   2 -13 16394.2 474.856  12
   2   2 -13 17358.3 497.260   9
   2   2 -12 20805.6 550.414   9
   2   2 -12 20129.4 535.228  12
   2   2 -12 20064.8 583.450   5
   2   2 -12 20085.3 541.840   7
   2   2 -11 10767.2 387.263  12
   2   2 -11 10761.7 420.746   5
   2   2 -11 10855.0 387.021   9
   2   2 -11 10591.8 389.303   7
   2   2 -10 68272.8 913.447   7
   2   2 -10 69556.1 908.771  12
   2   2 -10 69693.8 982.907   5
   2   2 -10 69882.5 911.706   9
  -2   2  10 68810.0 1346.88   3
  -2   2   9 7913.31 446.268   3
  -2   2   8 9646.54 476.853   3
  -2   2   7 75673.6 1247.24   3
  -2   2   6 4805.67 305.136   3
  -2   2   5 28421.7 668.406   3
  -2   2   4 6489.23 300.193   3
  -2   2   3 24559.7 536.025   3
  -2   2   3 25205.7 543.291   4
  -2   2   2 10351.6 335.408   4
  -2   2   2 10082.1 325.344   3
  -2   2   1 155459. 1196.52   3
   2   2  -1 155957. 638.812   3
  -2   2   1 153318. 1212.91   4
   2   2   0 59503.4 497.889   3
  -2   2   0 58405.9 720.262   4
  -2   2   0 60215.1 738.823   3
  -2   2  -1 145031. 1073.83   4
   2   2   1 145007. 941.627   3
   2   2   2 174512. 1203.33   3
  -2   2  -2 175000. 1107.55   4
   2   2   3 40811.0 675.064   3
  -2   2  -3 41311.6 508.144   4
   2   2   4 33307.0 684.260   3
  -2   2  -4 33310.5 415.661   4
   2   2   5 60252.1 1017.39   3
   2   2   6 2396.08 233.810   3
   2   2   7 8529.05 454.689   3
   2   2   8 24625.4 811.649   3
  -2   2  -9 21258.3 514.023  12
  -2   2  -9 20878.3 470.998   9
  -2   2  -9 21234.5 491.000  10
   2   2   9 20633.7 775.442   3
  -2   2 -10 3306.67 220.687  10
  -2   2 -10 3106.88 223.142  12
   2   2  10 2823.57 307.288   3
  -2   2 -11 4696.18 257.304  10
  -2   2 -11 4809.66 285.260  12
  -2   2 -12 3247.61 240.565  12
  -2   2 -12 2869.11 200.390  10
  -2   2 -13 1070.86 122.282  10
  -2   2 -13 1310.35 160.200  12
  -2   2 -14 622.563 109.467  12
  -2   2 -14 388.897 68.0307  10
  -2   2 -15 12111.4 300.684  12
   2   3 -15 4850.98 174.510  12
   2   3 -14 9030.13 313.132   9
   2   3 -14 7384.30 277.340  12
   2   3 -13 11628.9 391.344   9
   2   3 -13 11941.2 388.877   7
   2   3 -13 11464.5 387.459  12
   2   3 -12 9549.69 377.730  12
   2   3 -12 9930.18 315.154  10
   2   3 -12 9493.97 365.486   9
   2   3 -12 9502.66 371.432   7
   2   3 -11 2390.18 172.534  10
   2   3 -11 2511.62 202.914   9
   2   3 -11 2235.72 196.786  12
   2   3 -11 2323.06 198.537   7
   2   3 -10 44065.9 740.098   9
   2   3 -10 41889.8 786.401   5
   2   3 -10 44699.3 756.398   7
   2   3 -10 43868.4 767.888  12
   2   3 -10 42402.9 680.281  10
  -2   3  10 43860.0 1122.34   3
   2   3  -9 3584.05 213.942   7
   2   3  -9 3461.20 222.190   5
   2   3  -9 3735.10 194.660  10
  -2   3   9 3205.55 326.274   3
   2   3  -9 3855.46 222.531  12
   2   3  -9 3603.13 206.074   9
  -2   3   8 4258.64 356.188   3
  -2   3   7 162.618 114.069   3
  -2   3   6 3177.14 279.497   3
  -2   3   5 16802.3 586.371   3
  -2   3   4 19651.0 598.553   3
  -2   3   3 104710. 1290.71   3
  -2   3   2 36996.1 733.953   3
  -2   3   1 24034.1 576.980   3
   2   3  -1 24307.7 361.370   3
   2   3   0 36789.0 501.849   3
  -2   3   0 37004.5 684.756   4
  -2   3   0 35270.3 684.330   3
  -2   3  -1 51296.1 761.158   4
   2   3   1 50860.5 668.132   3
  -2   3  -2 95885.9 972.285   4
   2   3   2 97115.0 1035.71   3
   2   3   3 91565.1 1122.75   3
  -2   3  -3 94011.4 906.142   4
   2   3   4 1003.17 145.507   3
   2   3   5 52693.4 1024.59   3
   2   3   6 68222.0 1249.38   3
   2   3   7 13662.4 595.617   3
  -2   3  -8 23478.2 528.210  12
  -2   3  -8 24728.6 536.581  10
   2   3   8 24112.0 822.744   3
  -2   3  -9 5247.37 259.184   9
  -2   3  -9 5048.45 273.434  12
  -2   3  -9 5121.61 267.971  10
   2   3   9 5752.57 424.202   3
  -2   3 -10 2330.41 193.523  10
  -2   3 -10 2454.21 206.017  12
  -2   3 -11 10297.7 412.717  12
  -2   3 -11 10431.2 392.165  10
  -2   3 -12 7925.57 325.929  10
  -2   3 -12 8212.76 359.014  12
  -2   3 -13 884.119 114.384  10
  -2   3 -13 997.998 139.553  12
  -2   3 -14 4623.77 176.917  10
  -2   3 -14 4555.07 212.932  12
  -2   3 -15 9887.80 226.161  12
   2   4 -13 7561.41 292.240  12
   2   4 -13 8266.45 287.724   9
   2   4 -13 7807.43 285.067   7
   2   4 -13 7800.61 241.581  10
   2   4 -12 602.875 116.888  12
   2   4 -12 554.758 117.106   9
   2   4 -12 524.063 115.706   7
   2   4 -12 502.917 92.3209  10
   2   4 -11 6866.82 300.313   9
   2   4 -11 6984.92 330.000  12
   2   4 -11 7525.27 327.120   7
   2   4 -11 6931.46 295.804  10
   2   4 -10 9015.75 356.855   7
   2   4 -10 8632.32 339.225  10
   2   4 -10 9725.25 385.623  12
   2   4 -10 8559.08 324.868   9
   2   4  -9 1841.42 172.281  12
   2   4  -9 1652.87 153.656   9
   2   4  -9 1557.83 149.851  10
   2   4  -9 1777.66 167.766   7
  -2   4   9 1982.80 261.920   3
   2   4  -8 11605.7 388.609  12
   2   4  -8 12247.1 388.752   7
   2   4  -8 11667.5 324.365   9
  -2   4   8 11776.3 613.317   3
   2   4  -8 11769.4 376.363  10
  -2   4   7 2381.24 276.956   3
  -2   4   6 9675.14 517.002   3
  -2   4   5 18530.5 672.171   3
  -2   4   4 5857.49 373.539   3
  -2   4   3 8472.22 424.116   3
  -2   4   2 38844.5 873.891   3
  -2   4   1 25002.1 676.053   3
   2   4   0 14113.2 376.833   3
  -2   4   0 13785.2 493.704   3
   2   4   1 916.881 112.137   3
   2   4   2 24034.7 584.291   3
   2   4   3 18025.3 549.869   3
   2   4   4 55106.0 1030.21   3
   2   4   5 39550.7 936.296   3
   2   4   6 24363.9 781.183   3
  -2   4  -7 19913.2 504.257  12
  -2   4  -7 20375.0 507.877  10
  -2   4  -8 3461.00 237.464  12
  -2   4  -8 3329.34 225.698  10
   2   4   8 3397.40 329.998   3
  -2   4  -9 1589.84 177.658  12
  -2   4  -9 1627.88 173.961  10
  -2   4 -10 3871.57 259.910  12
  -2   4 -10 3827.85 254.070  10
  -2   4 -11 134.447 92.1751  12
  -2   4 -11 77.3546 80.1223  10
  -2   4 -12 373.120 103.658  12
  -2   4 -12 299.594 88.3993  10
  -2   4 -13 7320.09 258.772  10
  -2   4 -13 7049.77 274.743  12
  -2   4 -14 92.3549 40.4722  10
  -2   4 -14 151.473 52.5327  12
   2   5 -13 5407.27 189.646   7
   2   5 -12 1986.92 153.620   9
   2   5 -12 1017.44 123.061   7
   2   5 -11 7327.14 299.494   7
   2   5 -11 7390.42 300.210  10
   2   5 -11 6801.90 251.549   9
   2   5 -10 6554.02 306.741  10
   2   5 -10 6853.92 261.436   9
   2   5 -10 7043.59 331.647  12
   2   5 -10 6846.28 307.076   7
   2   5  -9 3549.90 235.670  10
   2   5  -9 3630.04 233.793   7
   2   5  -9 3542.02 245.037  12
   2   5  -9 3383.03 189.040   9
   2   5  -8 8628.54 357.395  10
   2   5  -8 8836.78 347.932   7
   2   5  -8 8687.25 364.398  12
   2   5  -7 10390.5 385.272  12
  -2   5   7 10386.9 570.586   3
   2   5  -7 10123.2 374.585  10
   2   5  -7 10316.1 363.913   7
   2   5  -6 9581.28 345.987   7
  -2   5   6 9161.44 526.655   3
   2   5  -6 9270.29 349.397  10
   2   5  -5 4263.16 231.997  10
   2   5  -5 4252.04 222.477   7
  -2   5   5 4021.73 350.944   3
  -2   5   4 22540.4 771.070   3
  -2   5   3 63904.1 1258.99   3
  -2   5   2 24762.6 757.411   3
  -2   5   1 7787.08 413.078   3
   2   5   2 3672.53 251.989   3
   2   5   3 26369.4 714.779   3
   2   5   4 11353.5 502.369   3
   2   5   5 90852.4 1466.64   3
  -2   5  -5 91892.9 1075.09  12
  -2   5  -5 93075.4 1023.25  10
  -2   5  -6 17718.8 500.490  12
  -2   5  -6 17803.7 482.019  10
   2   5   6 16202.1 641.124   3
  -2   5  -7 43840.7 787.139  10
  -2   5  -7 43014.9 801.972  12
  -2   5  -8 13136.7 453.210  10
  -2   5  -8 12948.8 459.175  12
  -2   5  -9 2041.26 198.358  12
  -2   5  -9 2316.40 207.799  10
  -2   5 -10 5736.00 305.607  12
  -2   5 -10 5291.26 289.268  10
  -2   5 -11 2622.45 194.041  10
  -2   5 -11 2631.78 199.133  12
  -2   5 -12 603.116 95.0626  10
  -2   5 -13 9060.32 231.685  10
   2   5  13 9250.10 214.536   1
   2   6 -12 3599.46 142.623   7
   2   6 -11 16298.0 359.305   7
   2   6 -10 27381.8 528.695   7
   2   6  -9 40741.7 702.843   7
   2   6  -8 11745.4 398.133   7
   2   6  -8 12077.1 434.159  10
   2   6  -7 6222.93 320.053  10
   2   6  -7 7105.20 317.071   7
   2   6  -6 34095.7 684.427   7
   2   6  -5 12515.2 410.852   7
   2   6  -4 5510.38 273.280   7
  -2   6   4 5566.87 391.898   3
  -2   6   3 15374.2 631.460   3
   2   6  -2 13282.9 344.373   1
   2   6  -1 2325.83 158.799   1
   2   6   0 12821.4 357.211   1
   2   6   1 5413.88 245.787   1
   2   6   2 11956.9 379.062   1
  -2   6  -2 11621.4 330.003  10
  -2   6  -3 1509.30 141.781  10
   2   6   3 1525.43 155.208   1
  -2   6  -4 73354.7 949.252  10
  -2   6  -5 12541.9 408.513  10
  -2   6  -6 65204.4 955.489  10
  -2   6  -7 7461.43 341.358  10
  -2   6  -8 1417.43 164.879  10
  -2   6  -9 2799.26 209.386  10
  -2   6 -10 1109.51 132.277  10
  -2   6 -11 2421.40 154.827  10
   2   6  11 2515.09 151.032   1
   2   6  12 1969.56 103.531   1
  -2   7  11 11926.1 206.941   1
   2   7 -10 8524.17 218.760   7
  -2   7  10 8821.01 227.337   1
   2   7  -9 1251.65 111.994   7
   2   7  -8 10327.2 324.770   7
   2   7  -7 202.864 81.0041   7
   2   7  -6 2466.72 187.645   7
   2   7  -5 930.539 131.233   7
  -2   7   5 1013.33 111.872   1
   2   7  -4 3884.02 243.632   7
   2   7  -3 144.253 81.4741   7
   2   7  -1 7653.95 284.953   1
   2   7   0 6773.15 280.240   1
   2   7   1 7083.03 295.325   1
   2   7   2 6660.15 291.112   1
   2   7   3 17791.8 480.528   1
   2   7   4 8284.62 336.555   1
   2   7   5 6494.83 303.092   1
   2   7   6 9127.90 350.230   1
   2   7   7 16533.3 447.428   1
  -2   7  -7 16070.5 435.528  10
   2   7   8 17947.5 436.913   1
   2   7   9 7481.09 255.894   1
   2   7  10 2351.54 125.219   1
   2   8  -8 230.083 47.5361   7
   2   8  -7 3894.44 160.073   7
   2   8  -6 2802.48 158.452   7
   2   8  -5 3861.61 197.450   7
   2   8  -4 11883.2 355.880   7
   2   8  -3 1331.72 139.250   7
   2   8  -2 5096.73 255.814   7
   2   8  -1 1442.41 151.301   7
  -2   8   0 7198.16 237.773   7
   2   8   0 6836.32 234.485   1
   2   8   1 4629.77 206.269   1
   2   8   2 19367.4 417.897   1
   2   8   3 8869.67 287.253   1
   2   8   4 5031.69 217.963   1
   2   8   5 3038.02 169.235   1
   2   8   6 10876.5 288.863   1
   2   8   7 3547.28 153.076   1
   2   8   8 5478.53 158.088   1
   2   9  -4 56.8960 36.3928   7
   2   9  -3 4180.72 148.985   7
   2   9  -2 3793.64 152.210   7
   2   9  -1 3866.88 162.817   7
   2   9   0 929.039 90.4616   7
   2   9   1 10220.9 260.351   7
   2   9   2 847.240 84.8891   7
   2   9   3 4478.55 162.499   7
   2   9   4 1899.71 99.6988   7
   2   9   5 1759.23 82.5697   7
   3  -9  -5 455.988 52.1688   8
   3  -9  -4 788.025 72.8799   8
   3  -9  -3 7730.69 215.631   8
   3  -9  -2 639.950 80.7161   8
   3  -9  -1 6866.86 213.383   8
   3  -9   0 2429.96 128.292   8
  -3  -9   0 2107.33 94.1208   8
   3  -9   1 12350.1 250.798   8
  -3  -9  -1 12031.4 244.535   8
  -3  -9  -2 4818.20 162.394   8
   3  -9   2 4703.12 127.398   8
  -3  -9  -3 7381.69 194.187   8
  -3  -9  -4 4307.59 139.582   8
   3  -8  -9 470.872 54.9146  13
   3  -8  -8 329.621 64.8248  13
   3  -8  -7 3113.18 139.696   8
   3  -8  -7 3602.15 177.395  13
   3  -8  -6 131.446 72.0016  13
   3  -8  -6 117.495 66.5946   8
   3  -8  -5 5634.71 239.812  13
   3  -8  -5 5516.08 241.386   8
   3  -8  -4 5381.01 235.898  13
   3  -8  -4 5325.45 253.338   8
   3  -8  -3 1754.83 143.462  13
   3  -8  -3 1879.65 170.862   8
   3  -8  -2 545.685 89.1768  13
   3  -8  -2 614.412 120.954   8
  -3  -8   1 4120.70 199.938   8
   3  -8  -1 4067.37 186.617  13
  -3  -8   0 9473.61 315.232   8
  -3  -8  -1 21038.2 483.564   8
  -3  -8  -2 11007.4 362.396   8
  -3  -8  -3 15136.7 427.800   8
  -3  -8  -4 12362.6 378.844   8
   3  -8   4 12032.0 267.534   8
  -3  -8  -5 3138.18 191.677   8
  -3  -8  -6 2240.63 149.057   8
  -3  -8  -7 3205.97 148.694   8
   3  -7 -11 10595.0 239.521  13
   3  -7 -10 199.492 69.0693  13
   3  -7  -9 3917.96 217.137  13
   3  -7  -8 9040.63 264.195   8
   3  -7  -8 9359.25 353.952  13
   3  -7  -7 908.929 142.503  13
   3  -7  -7 887.820 111.829   8
   3  -7  -6 3765.02 223.983   8
   3  -7  -6 4109.50 254.738  13
   3  -7  -5 73.6100 89.7095  13
   3  -7  -5 126.958 92.8597   8
   3  -7  -4 14893.0 457.648  13
   3  -7  -3 6124.10 290.651  13
  -3  -7   2 13051.3 363.916   8
   3  -7  -2 12697.6 395.410  13
   3  -7  -1 5778.08 264.351  13
  -3  -7   1 5263.37 254.254   8
   3  -7   0 2924.16 185.766  13
  -3  -7   0 3156.71 211.106   8
  -3  -7  -1 9754.92 373.791   8
  -3  -7  -2 4641.55 273.372   8
  -3  -7  -3 22117.6 579.504   8
  -3  -7  -4 18709.5 537.656   8
  -3  -7  -5 25186.8 613.377   8
  -3  -7  -5 24676.6 512.440  13
  -3  -7  -6 11287.4 353.534  13
  -3  -7  -6 11669.6 407.718   8
  -3  -7  -7 5729.73 270.438   8
  -3  -7  -7 4914.80 235.132  13
  -3  -7  -8 20428.1 435.244   8
  -3  -7  -8 19178.0 427.435  13
  -3  -7  -9 6971.97 209.368   8
   3  -6 -12 2300.92 136.943  13
   3  -6 -11 17443.2 323.690  12
   3  -6 -11 18730.4 452.657  13
   3  -6 -10 9103.34 355.772  13
   3  -6  -9 5972.62 313.020  13
   3  -6  -8 2397.84 215.748  13
   3  -6  -8 2439.45 164.448   8
   3  -6  -7 3181.71 200.165   8
   3  -6  -7 3386.38 246.987  13
   3  -6  -6 51539.6 885.921  13
   3  -6  -6 51415.7 790.676   8
   3  -6  -5 81.7478 85.6329  13
   3  -6  -4 23008.8 807.284   4
   3  -6  -4 22708.4 551.676  13
   3  -6  -3 9748.92 535.470   4
   3  -6  -3 9838.68 358.814  13
   3  -6  -2 2160.14 173.142  13
   3  -6  -2 2225.33 263.008   4
   3  -6  -1 3543.25 204.471  13
   3  -6  -1 3323.47 295.858   4
  -3  -6   1 2975.35 179.720   8
   3  -6   0 11260.9 493.066   4
   3  -6   0 11895.2 346.116  13
  -3  -6   0 12389.3 378.381   8
  -3  -6   0 12899.4 528.373   4
   3  -6   1 11113.5 317.593  13
  -3  -6  -1 11251.4 380.539   8
  -3  -6  -1 11029.6 523.571   4
  -3  -6  -2 15615.3 646.767   4
  -3  -6  -2 15712.8 457.154   8
  -3  -6  -3 40410.3 759.329   8
  -3  -6  -3 40134.2 1061.15   4
  -3  -6  -4 8144.95 309.878  13
  -3  -6  -4 7973.54 353.628   8
  -3  -6  -5 17927.7 489.469  13
  -3  -6  -5 18430.9 533.547   8
  -3  -6  -6 1808.41 181.546  13
  -3  -6  -6 1755.42 184.407   8
  -3  -6  -7 10355.2 406.668  13
  -3  -6  -7 10543.0 395.604   8
  -3  -6  -8 3398.30 243.026  13
  -3  -6  -8 3085.86 211.893   8
  -3  -6  -9 1294.12 161.022  13
  -3  -6  -9 1484.03 135.660   8
  -3  -6 -10 4214.61 171.271   8
  -3  -6 -11 777.041 96.2370  12
  -3  -6 -12 2386.66 106.043  12
   3  -5 -13 1045.37 98.1118  13
   3  -5 -12 6082.08 263.526  13
   3  -5 -12 6454.06 224.771  12
   3  -5 -11 1161.93 151.440  13
   3  -5 -10 10881.2 415.017  13
   3  -5  -9 17335.6 526.117  13
   3  -5  -8 64782.2 988.667  13
   3  -5  -7 19942.6 755.705   4
   3  -5  -7 19274.0 522.574  13
   3  -5  -7 19166.2 775.247   2
   3  -5  -7 19269.8 423.509   8
   3  -5  -6 2217.01 185.023  13
   3  -5  -6 1866.05 266.303   4
   3  -5  -6 2510.80 290.395   2
   3  -5  -5 41836.5 1079.06   2
   3  -5  -5 42847.7 1105.21   4
   3  -5  -5 43939.6 726.081  13
   3  -5  -4 21050.8 726.145   2
   3  -5  -4 21223.5 780.812   4
   3  -5  -3 9193.59 504.619   4
   3  -5  -3 8942.66 449.709   2
   3  -5  -2 11347.2 539.982   4
   3  -5  -2 11988.8 465.381   2
   3  -5  -1 37591.5 938.553   4
  -3  -5   1 36232.9 855.267   4
   3  -5   0 31432.6 829.820   4
  -3  -5   0 31275.3 825.586   4
  -3  -5  -1 2953.36 284.631   4
   3  -5   1 2996.68 246.780   4
  -3  -5  -2 1488.22 222.132   4
  -3  -5  -3 1264.59 223.467   4
  -3  -5  -4 24979.7 494.947  13
  -3  -5  -4 26477.0 567.438   8
  -3  -5  -4 26315.3 880.372   4
  -3  -5  -5 551.167 107.495  13
  -3  -5  -5 411.826 171.227   4
  -3  -5  -5 723.335 123.430   8
  -3  -5  -6 33516.0 1003.45   4
  -3  -5  -6 34563.5 684.360   8
  -3  -5  -6 34810.5 711.349  13
  -3  -5  -7 14644.2 452.001   8
  -3  -5  -7 14488.5 489.296  13
  -3  -5  -8 33396.2 663.842   8
  -3  -5  -8 33293.8 769.222  13
  -3  -5  -9 25687.0 680.819  13
  -3  -5  -9 24488.0 539.820   8
  -3  -5 -10 1397.57 180.747  13
  -3  -5 -10 1344.59 124.197   8
  -3  -5 -12 595.470 95.2972  12
  -3  -5 -13 1075.61 83.3682  12
   3  -4 -14 3953.39 127.110  12
   3  -4 -13 2642.96 152.564  12
   3  -4 -13 2610.84 167.257  13
   3  -4 -12 9327.18 315.723  12
   3  -4 -12 8864.35 336.780  13
   3  -4 -11 8767.01 357.824  13
   3  -4 -10 36783.7 722.045  13
   3  -4  -9 3337.53 228.697  13
   3  -4  -8 29673.1 856.179   4
   3  -4  -8 30357.2 1004.95   2
   3  -4  -8 30424.5 625.488  13
   3  -4  -7 888.705 180.338   4
   3  -4  -7 895.492 115.013  13
   3  -4  -7 807.736 207.468   2
   3  -4  -6 5128.73 398.472   2
   3  -4  -6 4986.22 375.674   4
   3  -4  -5 9596.25 498.025   4
   3  -4  -5 9563.43 498.141   2
   3  -4  -4 27288.3 810.666   4
   3  -4  -4 27599.9 788.950   2
   3  -4  -3 58498.3 1056.86   2
   3  -4  -2 12006.9 440.565   2
  -3  -4   2 11922.2 419.512   4
   3  -4  -1 639.575 101.161   2
  -3  -4   1 550.962 113.587   4
   3  -4   0 57476.2 771.511   2
  -3  -4   0 56512.8 1020.97   4
  -3  -4  -1 15212.6 565.132   4
  -3  -4  -2 10510.5 488.953   4
  -3  -4  -3 7908.69 445.324   4
  -3  -4  -4 23354.3 776.170   4
  -3  -4  -5 8677.99 495.800   4
  -3  -4  -6 11429.9 569.024   4
  -3  -4  -7 38035.1 657.075   8
  -3  -4  -7 37752.2 1025.46   4
  -3  -4  -7 39692.6 767.944  13
  -3  -4  -8 1547.80 216.167   4
  -3  -4  -8 1499.91 183.574  13
  -3  -4  -8 925.766 125.874   8
  -3  -4  -9 13439.7 395.683   8
  -3  -4  -9 13478.7 507.410  13
  -3  -4 -10 8338.19 403.790  13
  -3  -4 -12 10880.1 374.702  12
  -3  -4 -13 986.837 111.773  12
  -3  -4 -14 3556.99 136.822  12
   3  -3 -14 1867.11 123.070  12
   3  -3 -13 4221.65 213.643  12
   3  -3 -12 8436.16 321.700  13
   3  -3 -12 9436.81 319.523   5
   3  -3 -12 8862.94 327.793  12
   3  -3 -11 5352.06 264.109  12
   3  -3 -11 5441.01 274.950  13
   3  -3 -11 6016.59 259.930   5
   3  -3 -10 18364.8 476.611  13
   3  -3 -10 19468.0 436.602   5
   3  -3 -10 19412.8 775.137   2
   3  -3  -9 14375.3 681.812   2
   3  -3  -9 14665.8 396.418  13
   3  -3  -9 14888.9 360.376   5
   3  -3  -8 5725.61 355.497   4
   3  -3  -8 6271.88 446.791   2
   3  -3  -7 44571.9 1117.68   2
   3  -3  -7 43153.9 948.044   4
   3  -3  -6 23647.0 772.567   2
   3  -3  -6 23404.3 698.616   4
   3  -3  -5 5803.90 368.598   2
   3  -3  -4 767.328 144.438   2
  -3  -3   3 638.975 90.4879   4
   3  -3  -3 597.327 117.680   2
   3  -3  -2 37080.0 709.016   2
  -3  -3   2 38481.8 647.263   4
   3  -3  -1 54081.5 773.411   2
  -3  -3   1 54910.7 838.805   4
   3  -3   0 109990. 987.893   2
  -3  -3   0 109929. 1257.91   4
   3  -3   1 78321.4 696.759   2
  -3  -3  -1 75844.5 1109.34   4
  -3  -3  -2 20636.4 612.916   4
  -3  -3  -3 68838.4 1162.20   4
  -3  -3  -4 9480.02 454.680   4
  -3  -3  -5 12290.7 527.203   4
  -3  -3  -6 13431.6 561.513   4
  -3  -3  -7 172.864 99.2023   4
  -3  -3  -8 55998.0 1135.44   4
  -3  -3  -8 58925.8 942.540  13
  -3  -3  -8 56098.4 705.765   8
  -3  -3  -9 17494.9 549.418  13
  -3  -3  -9 16725.7 638.852   2
  -3  -3 -10 8141.18 399.595  13
  -3  -3 -11 7467.98 354.625  12
  -3  -3 -12 1719.07 177.117  12
  -3  -3 -13 3928.23 225.778  12
  -3  -3 -14 2111.67 139.959  12
  -3  -3 -15 10016.5 194.954  12
   3  -2 -15 4700.57 163.669  12
   3  -2 -14 7665.53 265.041  12
   3  -2 -14 7758.98 282.612   5
   3  -2 -13 1264.08 137.721  12
   3  -2 -13 1662.35 159.440   5
   3  -2 -12 2014.15 174.690   5
   3  -2 -12 2100.60 176.110  12
   3  -2 -11 19321.8 496.575   5
   3  -2 -11 19060.9 482.190  12
   3  -2 -10 8879.46 307.534  12
   3  -2 -10 8807.26 312.780   5
   3  -2  -9 5393.75 395.334   2
   3  -2  -8 1385.36 157.511   4
   3  -2  -8 1473.61 207.154   2
   3  -2  -7 11727.5 431.650   4
   3  -2  -7 10240.7 506.259   2
   3  -2  -6 17725.7 617.900   2
   3  -2  -5 21920.6 638.135   2
   3  -2  -4 11115.6 427.448   2
  -3  -2   4 10917.1 220.325   4
   3  -2  -3 9690.06 364.735   2
  -3  -2   3 9704.03 257.870   4
   3  -2  -2 44829.0 704.671   2
  -3  -2   2 44428.0 600.133   4
   3  -2  -1 17698.6 403.569   2
  -3  -2   1 18677.3 425.971   4
  -3  -2   0 3732.50 208.850   4
   3  -2   0 3774.04 170.102   2
   3  -2   1 21663.9 349.080   2
  -3  -2  -1 21020.9 510.122   4
  -3  -2  -2 47655.7 811.298   4
  -3  -2  -3 114115. 1314.22   4
  -3  -2  -4 5893.88 319.092   4
  -3  -2  -5 17692.9 563.030   4
  -3  -2  -6 4404.11 294.070   4
  -3  -2  -7 43397.5 908.943   4
  -3  -2  -8 9777.00 430.030   4
  -3  -2  -9 7891.95 356.002  13
  -3  -2  -9 8784.33 431.243   2
   3  -2   9 8599.28 467.600   3
   3  -2  10 5358.24 351.424   3
  -3  -2 -11-75.6258 95.4791  12
  -3  -2 -12 21162.5 577.129  12
  -3  -2 -13 20090.5 519.776  12
  -3  -2 -14 5335.26 238.755  12
  -3  -2 -15 15233.6 296.614  12
   3  -1 -15 289.573 63.3790  12
   3  -1 -14 592.478 95.1409  12
   3  -1 -14 620.348 124.119   5
   3  -1 -13 10402.6 355.096  12
   3  -1 -13 10357.3 395.729   5
   3  -1 -13 11073.2 345.159   9
   3  -1 -12 14095.7 427.296  12
   3  -1 -12 14356.1 459.008   5
   3  -1 -12 13858.5 383.173   9
   3  -1 -11 186.498 85.2529   9
   3  -1 -11 87.2409 83.7736   5
   3  -1 -11 121.122 80.8206  12
   3  -1 -10 3085.15 296.617   2
   3  -1 -10 3561.64 212.249   5
   3  -1  -9 14759.9 598.465   2
   3  -1  -8 32907.6 862.121   2
   3  -1  -7 19941.0 642.992   2
   3  -1  -7 21462.6 481.983   4
   3  -1  -6 25282.1 675.231   2
  -3  -1   6 26576.4 398.346   3
   3  -1  -5 18871.9 547.776   2
  -3  -1   5 19258.8 285.604   3
  -3  -1   5 19581.5 247.459   4
   3  -1  -4 4531.29 251.974   2
  -3  -1   4 4785.69 153.651   4
  -3  -1   4 4744.46 107.652   3
   3  -1  -3 24938.7 534.016   2
  -3  -1   3 24320.0 368.369   4
   3  -1  -2 215043. 1419.60   2
  -3  -1   2 217117. 1166.45   4
   3  -1  -1 39822.8 558.013   2
  -3  -1   1 40907.9 550.639   4
   3  -1   0 517434. 1844.84   2
  -3  -1   0 516239. 2068.85   4
   3  -1   1 175586. 965.079   2
  -3  -1  -2 12629.6 365.921   4
  -3  -1  -3 23743.7 529.578   4
  -3  -1  -4 25024.2 567.702   4
  -3  -1  -5 87961.7 1099.32   4
  -3  -1  -6 59744.7 927.153   4
  -3  -1  -7 8425.77 357.714   4
   3  -1   8 32623.0 891.115   3
  -3  -1  -9 16628.0 448.111  12
   3  -1   9 16887.7 662.329   3
  -3  -1 -10 80980.3 923.882  10
   3  -1  10 84244.5 1455.40   3
  -3  -1 -10 84829.0 1093.63  12
  -3  -1 -11 17837.9 528.178  12
  -3  -1 -11 18335.6 445.858  10
  -3  -1 -12 3349.40 239.839  12
  -3  -1 -12 3596.55 192.203  10
  -3  -1 -13 16461.3 485.554  12
  -3  -1 -14 13501.0 388.912  12
  -3  -1 -15 23491.2 406.025  12
   3   0 -16 1869.37 81.6973  12
   3   0 -15 9646.55 271.620  12
   3   0 -14 24557.0 506.019  12
   3   0 -14 24125.8 592.836   5
   3   0 -14 23517.4 501.717   9
   3   0 -13 45345.9 740.863   9
   3   0 -13 46674.9 868.018   5
   3   0 -13 46997.6 751.348  12
   3   0 -12 15793.9 499.556   5
   3   0 -12 15560.0 440.764   9
   3   0 -12 15274.4 442.399  12
   3   0 -11 10949.1 350.488  12
   3   0 -11 10722.9 394.149   5
   3   0 -11 10853.4 362.803   9
   3   0 -10 30133.3 597.235   5
   3   0 -10 30163.9 532.631   9
   3   0 -10 29779.7 578.501   7
   3   0  -9 973.406 150.535   2
   3   0  -8 37495.6 839.075   2
  -3   0   8 37427.0 717.226   3
  -3   0   7 2769.87 185.324   3
   3   0  -7 2735.81 228.257   2
   3   0  -6 7573.31 347.661   2
  -3   0   6 7038.81 261.373   3
  -3   0   5 35438.4 484.663   4
  -3   0   5 34426.0 512.309   3
   3   0  -4 9330.59 339.531   2
  -3   0   4 9345.29 235.651   3
  -3   0   4 9314.11 251.780   4
  -3   0   3 599022. 1993.58   4
  -3   0   3 597929. 1663.34   3
  -3   0   2 202767. 1166.27   4
   3   0  -2 203950. 1347.05   2
   3   0  -1 507412. 1982.93   2
  -3   0   1 511821. 1885.14   4
   3   0   0 29178.7 445.962   2
  -3   0  -1 42642.2 578.387   4
  -3   0  -2 114570. 993.236   4
  -3   0  -3 22365.9 457.518   4
  -3   0  -4 4165.94 209.464   4
  -3   0  -5 162557. 1292.07   4
  -3   0  -6 5397.17 249.113   4
   3   0   7 143417. 1747.80   3
   3   0   8 48876.3 1101.44   3
   3   0   9 7477.71 453.975   3
  -3   0 -10 112667. 1139.48  10
  -3   0 -10 112803. 1245.87  12
   3   0  10 114302. 1773.29   3
  -3   0 -11 24311.3 609.102  12
  -3   0 -11 23153.4 537.086  10
  -3   0 -12 85548.0 1142.50  12
  -3   0 -12 84566.1 990.553  10
  -3   0 -13 2296.10 194.860  12
  -3   0 -13 1950.60 143.896  10
  -3   0 -14 11134.3 359.921  12
  -3   0 -15 1930.38 129.861  12
   3   1 -16 903.491 58.3601  12
   3   1 -15 291.731 71.7187  12
   3   1 -14 636.107 103.499  12
   3   1 -14 540.359 130.477   5
   3   1 -13 10895.4 433.741   5
   3   1 -13 10775.1 366.471  12
   3   1 -13 10863.3 392.921   9
   3   1 -12 14171.4 489.085   5
   3   1 -12 13773.2 423.545  12
   3   1 -12 14086.8 450.486   9
   3   1 -12 14829.1 482.192   7
   3   1 -11 182.522 125.984   7
   3   1 -11 154.530 85.0939  12
   3   1 -11 141.429 105.700   5
   3   1 -11 14.4104 101.081   9
   3   1 -10 2872.73 174.440  12
  -3   1  10 3248.89 260.784   3
   3   1 -10 3258.92 215.044   5
   3   1 -10 3111.46 197.394   9
   3   1 -10 3309.08 219.051   7
  -3   1   9 15117.0 551.006   3
  -3   1   8 34273.2 782.131   3
   3   1  -8 35448.0 744.281   2
   3   1  -7 20330.9 544.392   2
  -3   1   7 21435.4 581.940   3
  -3   1   6 26632.2 600.936   3
   3   1  -6 26033.6 597.222   2
  -3   1   5 19268.7 450.041   4
  -3   1   5 18846.0 466.549   3
   3   1  -5 18105.7 478.493   2
  -3   1   4 4836.07 224.091   4
   3   1  -4 4569.20 233.252   2
  -3   1   4 4839.05 222.133   3
  -3   1   3 24863.5 490.352   4
   3   1  -3 24833.3 500.819   2
  -3   1   3 24991.0 458.144   3
  -3   1   2 214376. 1394.57   4
  -3   1   2 214122. 1271.29   3
  -3   1   1 40407.9 541.503   3
  -3   1   0 517121. 2089.62   4
  -3   1  -1 177906. 1206.62   4
  -3   1  -2 12936.9 329.412   4
   3   1   3 24116.8 511.717   3
  -3   1  -3 23714.9 446.339   4
   3   1   4 25400.5 588.916   3
  -3   1  -4 25587.4 462.907   4
   3   1   5 90444.2 1234.57   3
  -3   1  -5 90080.9 867.905   4
   3   1   6 61464.0 1115.98   3
   3   1   7 8877.40 459.761   3
   3   1   8 33177.3 928.659   3
  -3   1  -9 16112.0 432.798  12
   3   1   9 16151.4 674.289   3
  -3   1  -9 15731.7 417.329  10
  -3   1 -10 81292.1 1056.31  12
   3   1  10 83501.2 1548.41   3
  -3   1 -10 82446.2 1039.74  10
  -3   1 -11 18334.4 531.502  12
  -3   1 -11 17746.1 488.546  10
  -3   1 -12 3462.73 215.901  10
  -3   1 -12 3761.14 250.817  12
  -3   1 -13 16973.1 489.467  12
  -3   1 -13 16287.1 409.956  10
  -3   1 -14 12789.2 379.584  12
  -3   1 -14 12886.6 294.666  10
  -3   1 -15 23603.2 403.505  12
   3   2 -15 4361.45 173.662  12
   3   2 -14 8249.30 322.839   9
   3   2 -14 7818.78 282.082  12
   3   2 -13 1391.25 179.435   5
   3   2 -13 1767.86 158.434  12
   3   2 -13 1562.32 170.523   9
   3   2 -12 2075.93 195.265   9
   3   2 -12 1879.11 204.212   5
   3   2 -12 2176.10 211.437   7
   3   2 -12 2100.86 177.906  12
   3   2 -11 18355.5 485.334  12
   3   2 -11 19296.0 552.662   5
   3   2 -11 18813.5 509.957   9
   3   2 -11 18817.5 518.903   7
  -3   2  10 8305.58 461.065   3
   3   2 -10 9418.44 369.384   5
   3   2 -10 8894.68 315.381  12
   3   2 -10 8989.43 337.832   9
   3   2 -10 9130.36 345.850   7
  -3   2   9 5983.64 390.900   3
  -3   2   8 1578.05 200.639   3
  -3   2   7 10450.1 466.275   3
  -3   2   6 16992.9 555.617   3
  -3   2   5 21880.3 595.521   3
  -3   2   4 11252.2 406.195   4
  -3   2   4 11144.9 402.342   3
  -3   2   3 9931.83 369.226   4
  -3   2   3 9842.19 356.830   3
  -3   2   2 45848.6 757.299   4
  -3   2   2 45211.3 725.945   3
  -3   2   1 18628.1 470.546   4
   3   2  -1 18098.0 174.703   3
  -3   2   1 17754.9 449.149   3
  -3   2   0 3951.83 214.446   4
   3   2   0 4203.80 135.447   3
   3   2   1 21154.3 368.673   3
  -3   2  -1 21299.6 470.697   4
   3   2   2 47735.4 652.110   3
  -3   2  -2 46068.4 671.236   4
   3   2   3 117945. 1179.71   3
  -3   2  -3 118166. 1019.35   4
   3   2   4 6247.76 312.142   3
  -3   2  -4 6238.97 230.194   4
   3   2   5 18460.3 583.196   3
   3   2   6 4214.80 306.880   3
   3   2   7 43596.4 1032.07   3
   3   2   8 10450.6 535.359   3
  -3   2  -9 8552.77 336.021  12
  -3   2  -9 7740.36 317.365  10
   3   2   9 8689.75 507.824   3
  -3   2 -10 5208.76 273.362  10
  -3   2 -10 4937.39 272.074  12
  -3   2 -11 49.8002 86.0948  12
  -3   2 -11 136.754 82.8895  10
  -3   2 -12 21248.5 566.654  12
  -3   2 -12 21055.9 531.506  10
  -3   2 -13 20865.9 520.809  12
  -3   2 -13 20585.2 467.342  10
  -3   2 -14 5164.03 192.305  10
  -3   2 -14 5499.43 237.570  12
  -3   2 -15 15277.2 291.843  12
   3   3 -15 8264.42 198.537  12
   3   3 -14 1922.03 137.183  12
   3   3 -14 2234.63 185.350   9
   3   3 -13 4263.88 229.276  12
   3   3 -13 4627.86 264.794   7
   3   3 -13 4197.01 243.413   9
   3   3 -12 9247.04 374.059   7
   3   3 -12 9204.06 365.338   9
   3   3 -12 8695.90 339.789  12
   3   3 -11 5222.83 271.855  12
   3   3 -11 5491.50 232.867  10
   3   3 -11 5375.52 297.443   5
   3   3 -11 5602.59 291.000   9
   3   3 -11 5483.62 294.019   7
   3   3 -10 18618.5 525.558   5
  -3   3  10 19484.7 722.088   3
   3   3 -10 18381.7 422.472  10
   3   3 -10 19219.9 494.391   9
   3   3 -10 18544.3 490.463  12
   3   3 -10 18733.1 506.604   7
   3   3  -9 14465.3 401.554  12
   3   3  -9 14769.0 421.162   5
   3   3  -9 14816.4 363.940  10
   3   3  -9 15272.7 416.693   9
  -3   3   9 15940.5 682.498   3
   3   3  -9 15106.0 433.095   7
  -3   3   8 5863.97 404.398   3
  -3   3   7 44767.2 1059.84   3
  -3   3   6 23502.1 738.134   3
  -3   3   5 5456.15 347.571   3
  -3   3   4 641.619 134.565   3
  -3   3   3 406.344 109.201   4
  -3   3   3 618.961 130.814   3
  -3   3   2 38017.9 800.626   4
  -3   3   2 35827.5 769.096   3
  -3   3   1 53272.0 916.605   4
   3   3  -1 54952.1 444.401   3
  -3   3   1 53239.7 920.599   3
  -3   3   0 110406. 1267.83   4
   3   3   0 108092. 831.636   3
   3   3   1 76586.6 798.482   3
  -3   3  -1 76480.7 996.341   4
  -3   3  -2 20037.0 493.632   4
   3   3   2 20323.2 471.066   3
  -3   3  -3 64539.6 829.983   4
   3   3   3 63128.0 934.547   3
   3   3   4 8862.20 390.038   3
   3   3   5 13291.3 522.090   3
   3   3   6 12521.5 543.815   3
   3   3   7 451.263 141.166   3
  -3   3  -8 58300.1 862.981  10
   3   3   8 58871.0 1285.71   3
  -3   3  -8 57714.1 833.405  12
  -3   3  -9 17520.1 496.462  12
  -3   3  -9 17758.2 500.374  10
   3   3   9 17858.1 724.940   3
  -3   3 -10 8638.46 367.016  10
  -3   3 -10 8806.59 370.374  12
  -3   3 -11 8054.26 358.638  12
  -3   3 -11 8387.28 358.326  10
  -3   3 -12 1813.93 176.929  12
  -3   3 -12 1916.03 174.214  10
  -3   3 -13 3785.34 216.675  12
  -3   3 -13 3686.53 199.200  10
  -3   3 -14 2206.58 139.059  12
  -3   3 -14 2097.84 117.150  10
  -3   3 -15 10000.4 185.340  12
   3   4 -14 6148.70 219.775   9
   3   4 -13 2972.94 177.646  12
   3   4 -13 3267.52 193.943   9
   3   4 -13 3256.17 204.180   7
   3   4 -12 9543.08 343.989  12
   3   4 -12 9676.24 342.560   9
   3   4 -12 9546.73 299.931  10
   3   4 -12 9653.32 363.271   7
   3   4 -11 9052.30 354.036  12
   3   4 -11 8892.57 339.047   9
   3   4 -11 9435.45 372.785   7
   3   4 -11 9120.12 326.231  10
   3   4 -10 36502.2 673.040  10
   3   4 -10 36934.2 722.694   7
   3   4 -10 36016.4 659.793   9
   3   4 -10 35766.1 698.895  12
   3   4  -9 3861.43 235.230  12
   3   4  -9 3705.04 225.142  10
   3   4  -9 3837.18 239.614   7
   3   4  -9 3486.25 209.976   9
   3   4  -8 29047.2 534.458   9
   3   4  -8 29526.2 591.044  10
   3   4  -8 30628.7 608.592  12
  -3   4   8 30392.9 967.473   3
   3   4  -8 30593.1 619.198   7
   3   4  -7 732.585 111.055   7
   3   4  -7 765.900 106.220  10
  -3   4   7 969.837 194.994   3
  -3   4   6 4754.48 377.888   3
  -3   4   5 9269.06 495.194   3
  -3   4   4 27186.7 805.109   3
  -3   4   3 60382.8 1159.67   3
  -3   4   2 11698.7 500.652   3
  -3   4   1 494.612 121.851   3
   3   4   1 16013.5 421.275   3
   3   4   2 10755.7 386.266   3
   3   4   3 8972.19 381.174   3
   3   4   4 22718.1 659.260   3
   3   4   5 8964.41 447.346   3
   3   4   6 11381.1 539.982   3
  -3   4  -6 11685.9 361.791  10
  -3   4  -7 38817.6 715.906  10
   3   4   7 39125.5 1031.51   3
  -3   4  -7 38469.3 702.409  12
  -3   4  -8 1285.57 155.844  12
  -3   4  -8 1377.80 157.051  10
  -3   4  -9 13928.6 465.549  10
  -3   4  -9 14152.1 465.358  12
  -3   4 -10 8464.14 368.737  12
  -3   4 -10 8181.92 362.930  10
  -3   4 -11 7800.70 340.820  10
  -3   4 -11 7896.60 339.884  12
  -3   4 -12 10638.0 358.146  12
  -3   4 -12 10886.6 362.139  10
  -3   4 -13 973.202 108.228  12
  -3   4 -13 928.467 101.638  10
  -3   4 -14 3595.81 122.253  10
   3   5 -13 1635.26 125.686   7
   3   5 -12 6750.79 226.364   9
   3   5 -12 6541.14 265.422   7
   3   5 -11 1043.18 137.313   7
   3   5 -11 997.024 116.985   9
   3   5 -10 10842.3 334.614   9
   3   5 -10 11091.8 383.518  10
   3   5 -10 11106.1 397.344   7
   3   5  -9 17165.5 492.587  10
   3   5  -9 16908.4 416.166   9
   3   5  -9 16658.8 495.482   7
   3   5  -8 62164.0 931.084  10
   3   5  -8 62599.2 743.367   9
   3   5  -8 63038.9 940.667   7
   3   5  -7 19411.3 512.988  10
   3   5  -7 19366.0 511.370   7
  -3   5   7 19116.6 765.463   3
   3   5  -6 1889.50 138.229   1
   3   5  -6 2240.86 183.045  10
   3   5  -6 2352.89 186.017   7
  -3   5   6 1740.59 248.789   3
   3   5  -5 42898.6 725.200  10
   3   5  -5 43756.0 718.441   7
  -3   5   5 42770.1 1116.61   3
  -3   5   4 21150.5 770.120   3
  -3   5   3 9437.18 504.978   3
  -3   5   2 11517.6 539.688   3
  -3   5  -4 26091.7 496.892  10
   3   5   4 25348.1 698.058   3
  -3   5  -5 550.910 102.120  10
   3   5   5 729.344 146.798   3
  -3   5  -6 33740.8 683.985  12
  -3   5  -6 33646.4 663.806  10
   3   5   6 32531.2 860.437   3
  -3   5  -7 14966.4 465.240  10
  -3   5  -7 14335.1 459.429  12
  -3   5  -8 32780.1 707.799  12
  -3   5  -8 34048.8 717.647  10
  -3   5  -9 24985.4 612.792  12
  -3   5  -9 25042.0 617.163  10
  -3   5 -10 1651.20 167.818  12
  -3   5 -10 1297.85 156.629  10
  -3   5 -11 1404.27 147.204  10
  -3   5 -12 695.300 97.2259  10
  -3   5 -13 1106.46 80.9276  10
   3   5  13 892.814 55.4164   1
   3   6 -12 2508.34 128.857   7
   3   6 -11 18854.1 402.866   7
   3   6 -10 8757.80 315.122   7
   3   6  -9 5984.61 284.625   7
   3   6  -8 2335.29 196.603   7
   3   6  -7 3387.89 230.861   7
   3   6  -6 50393.7 848.728   7
   3   6  -5 151.793 88.8101   7
   3   6  -5 192.828 71.2272   1
   3   6  -4 22667.0 557.077   7
   3   6  -4 22331.1 470.912   1
   3   6  -3 9217.26 312.754   1
   3   6  -2 2201.32 165.219   1
   3   6  -1 3049.68 193.370   1
   3   6   0 12250.4 383.520   1
   3   6   1 11174.3 375.381   1
   3   6   2 15247.5 441.322   1
  -3   6  -3 38935.7 625.148  10
   3   6   3 40730.0 735.615   1
  -3   6  -4 8223.67 314.963  10
   3   6   4 7962.65 341.502   1
  -3   6  -5 17042.4 469.349  10
  -3   6  -6 1687.55 168.151  10
  -3   6  -7 10704.8 394.162  10
  -3   6  -8 3150.89 219.465  10
  -3   6  -9 1412.95 152.800  10
  -3   6 -10 4348.14 221.156  10
   3   6  10 4292.86 210.330   1
   3   6  11 774.059 84.9007   1
  -3   6 -11 673.474 88.5577  10
   3   6  12 2224.03 86.3459   1
   3   7 -11 9947.50 178.460   7
   3   7 -10 18.1870 63.3969   7
  -3   7  10 118.768 44.3081   1
   3   7  -9 4260.18 197.454   7
   3   7  -8 9175.25 314.946   7
   3   7  -7 729.281 116.619   7
   3   7  -6 4227.20 244.433   7
   3   7  -5 61.7201 79.2139   7
   3   7  -4 15373.1 475.797   7
   3   7  -3 6081.32 304.653   7
   3   7  -3 6454.69 262.420   1
   3   7  -2 12717.4 380.987   1
   3   7  -1 5539.81 262.616   1
   3   7   0 3031.64 200.867   1
   3   7   1 9791.50 355.811   1
   3   7   2 4563.73 253.279   1
   3   7   3 22064.3 553.606   1
   3   7   4 18437.5 509.558   1
   3   7   5 25608.0 590.485   1
  -3   7  -6 10764.0 346.460  10
   3   7   6 11103.6 381.478   1
  -3   7  -7 5609.84 245.065  10
   3   7   7 5285.29 257.454   1
   3   7   8 19823.7 442.451   1
   3   7   9 7229.29 238.223   1
   3   7  10 968.211 77.1822   1
   3   8  -8 380.181 57.4705   7
   3   8  -7 3300.00 155.965   7
   3   8  -6-15.5841 58.5672   7
   3   8  -5 5799.14 244.773   7
   3   8  -4 5741.87 256.916   7
   3   8  -3 1512.85 151.792   7
   3   8  -2 571.254 108.781   7
   3   8  -1 4131.59 236.238   7
   3   8  -1 4232.42 189.765   1
   3   8   0 9351.42 292.035   1
   3   8   1 20684.2 438.253   1
   3   8   2 10643.6 323.078   1
   3   8   3 14714.4 374.680   1
   3   8   4 12035.0 335.890   1
   3   8   5 3033.42 166.195   1
   3   8   6 1978.56 127.714   1
   3   8   7 2963.12 135.675   1
   3   8   8 15609.5 243.254   1
   3   9  -4 841.736 69.3315   7
   3   9  -3 7613.95 200.539   7
   3   9  -2 638.323 74.9736   7
   3   9  -1 6761.67 208.859   7
   3   9   0 2550.65 135.446   7
   3   9   1 12747.0 283.340   7
   3   9   2 4667.79 169.865   7
   3   9   3 7601.13 196.675   7
   3   9   4 4359.51 135.048   7
   4  -9  -4 5688.55 155.099   8
   4  -9  -3 4159.92 146.617   8
   4  -9  -2 3031.31 134.189   8
   4  -9  -1 4439.47 160.532   8
   4  -9   0 2743.52 124.132   8
  -4  -9  -1 1604.48 76.7355   8
   4  -9   1 1747.45 94.2373   8
  -4  -9  -2 154.908 42.2968   8
  -4  -9  -3 249.212 44.1618   8
   4  -8  -8 5103.25 175.648  13
   4  -8  -7 2715.58 151.195  13
   4  -8  -7 2570.10 113.106   8
   4  -8  -6 2458.19 139.146   8
   4  -8  -6 2549.59 157.828  13
   4  -8  -5 2896.29 169.822   8
   4  -8  -5 3050.79 178.541  13
   4  -8  -4 12711.9 364.338   8
   4  -8  -4 12831.7 353.363  13
   4  -8  -3 286.112 92.9945   8
   4  -8  -3 259.194 78.3659  13
   4  -8  -2 2275.62 154.674  13
  -4  -8   1 1076.53 106.700   8
   4  -8  -1 1002.14 106.433  13
  -4  -8   0 8339.53 279.808   8
   4  -8   0 9135.28 263.050  13
  -4  -8  -1 3838.80 205.914   8
  -4  -8  -2 7103.37 282.838   8
  -4  -8  -3 7278.01 288.328   8
  -4  -8  -4 3093.87 189.192   8
  -4  -8  -5 2968.17 175.370   8
  -4  -8  -6 65.8449 57.7936   8
  -4  -8  -7 6812.35 188.464   8
   4  -7 -11 2358.73 107.396  13
   4  -7 -10 1123.07 106.241  13
   4  -7  -9 11039.0 340.578  13
   4  -7  -8 6320.06 200.495   8
   4  -7  -8 6243.74 281.720  13
   4  -7  -7 835.395 132.092  13
   4  -7  -7 814.977 102.112   8
   4  -7  -6 13747.4 443.998  13
   4  -7  -6 13673.1 391.674   8
   4  -7  -5 24027.4 582.953  13
   4  -7  -4 1847.70 180.507  13
   4  -7  -3 17736.0 492.069  13
   4  -7  -2 2874.90 205.376  13
  -4  -7   1 11225.4 358.959   8
   4  -7  -1 11473.5 372.999  13
  -4  -7   0 7392.91 307.434   8
   4  -7   0 7673.26 298.463  13
   4  -7   1 13501.3 377.650  13
  -4  -7  -1 12913.8 421.078   8
   4  -7   2 3771.01 190.408  13
  -4  -7  -2 3796.65 246.453   8
  -4  -7  -3 1954.64 189.166   8
  -4  -7  -4 12256.0 434.986   8
  -4  -7  -5 3157.14 228.855   8
  -4  -7  -6 3528.99 185.288  13
  -4  -7  -6 3833.00 238.188   8
  -4  -7  -7 2414.79 179.572   8
  -4  -7  -8 215.130 73.0917   8
  -4  -7  -9 319.614 56.1049   8
   4  -6 -12 6061.63 196.096  13
   4  -6 -11 2873.10 176.788  13
   4  -6 -10 1163.31 139.892  13
   4  -6  -9 1854.22 183.129  13
   4  -6  -8 48395.4 855.155  13
   4  -6  -7 1170.19 160.741  13
   4  -6  -7 1148.51 127.267   8
   4  -6  -6 1408.48 166.424  13
   4  -6  -5 28142.7 648.826  13
   4  -6  -4 8310.57 348.326  13
   4  -6  -3 31872.1 931.914   4
   4  -6  -3 30151.3 632.077  13
   4  -6  -2 20316.4 504.955  13
   4  -6  -2 20019.8 727.033   4
   4  -6  -1 7419.62 304.857  13
   4  -6  -1 7367.48 427.186   4
  -4  -6   1 7128.88 275.623   8
   4  -6   0 78761.2 944.032  13
   4  -6   0 75753.9 1267.83   4
  -4  -6   0 75212.6 938.909   8
  -4  -6   0 74251.5 1264.44   4
   4  -6   1 25043.3 524.822  13
  -4  -6  -1 25152.1 572.549   8
  -4  -6  -1 25929.7 795.846   4
   4  -6   2 18606.6 436.577  13
  -4  -6  -2 19106.5 514.373   8
   4  -6   3 17810.1 413.951  13
  -4  -6  -3 18147.5 518.470   8
  -4  -6  -4 13719.3 467.052   8
  -4  -6  -5 13181.9 463.794   8
  -4  -6  -5 12553.8 406.726  13
  -4  -6  -6 15911.8 471.596  13
  -4  -6  -6 16214.3 507.197   8
  -4  -6  -7 18482.3 527.076   8
  -4  -6  -7 18148.8 509.575  13
  -4  -6  -8 170.557 91.9087  13
  -4  -6  -8 225.364 94.2586   8
  -4  -6  -9 846.191 107.196   8
  -4  -6 -10 929.302 85.3161   8
  -4  -6 -11 2006.92 116.837  12
   4  -5 -13 3144.81 134.428  13
   4  -5 -12 1129.50 115.674  13
   4  -5 -11 52271.0 809.398  13
   4  -5 -10 25062.1 602.831  13
   4  -5  -9 15462.7 485.637  13
   4  -5  -8 10942.3 410.826  13
   4  -5  -7 7766.71 339.269  13
   4  -5  -6 39500.5 1073.75   4
   4  -5  -6 37473.6 1044.74   2
   4  -5  -6 39046.0 719.404  13
   4  -5  -5 13398.7 630.676   4
   4  -5  -5 13241.3 599.031   2
   4  -5  -5 14302.7 425.501  13
   4  -5  -4 5248.44 406.460   4
   4  -5  -4 5082.23 250.500  13
   4  -5  -4 4567.39 344.189   2
   4  -5  -3 33280.7 963.463   4
   4  -5  -3 32592.8 828.422   2
   4  -5  -2 5494.99 396.125   4
  -4  -5   1 1396.36 190.681   4
   4  -5  -1 1170.50 192.812   4
  -4  -5   0 15919.7 615.766   4
  -4  -5  -1 9828.38 506.818   4
  -4  -5  -2 10678.7 548.679   4
  -4  -5  -3 4199.22 369.504   4
  -4  -5  -3 4305.03 241.425   8
  -4  -5  -4 13584.6 429.317   8
  -4  -5  -4 12824.5 631.382   4
  -4  -5  -4 12889.9 368.269  13
  -4  -5  -5 90473.7 1661.32   4
  -4  -5  -5 85567.4 1028.79  13
  -4  -5  -5 88906.1 1108.00   8
  -4  -5  -6 20923.7 557.215   8
  -4  -5  -6 20690.7 562.457  13
  -4  -5  -7 1644.94 187.912  13
  -4  -5  -7 1223.06 157.990   8
  -4  -5  -8 7639.00 336.535   8
  -4  -5  -8 7843.21 377.589  13
  -4  -5  -9 1360.45 145.167   8
  -4  -5  -9 1750.78 193.070  13
  -4  -5 -10 1252.68 120.420   8
  -4  -5 -11 19996.6 459.743  12
  -4  -5 -12 2298.03 134.460  12
   4  -4 -13 3097.54 156.695  13
   4  -4 -12 2650.38 183.718  13
   4  -4 -11 16834.3 467.683  13
   4  -4 -10 8616.16 344.986  13
   4  -4  -9 76498.4 1007.21  13
   4  -4  -8 18249.6 671.255   4
   4  -4  -8 19721.0 820.632   2
   4  -4  -8 18119.8 481.532  13
   4  -4  -7 34574.7 955.996   4
   4  -4  -7 35435.0 1059.81   2
   4  -4  -7 35564.4 633.429  13
   4  -4  -6 5404.76 411.796   2
   4  -4  -6 5963.53 405.777   4
   4  -4  -5 25722.5 820.942   2
   4  -4  -5 26292.1 825.264   4
   4  -4  -4 24177.8 744.996   2
   4  -4  -3 11881.3 489.774   2
   4  -4  -2 17728.8 552.208   2
  -4  -4   2 18782.8 561.610   4
   4  -4  -1 47368.8 839.004   2
  -4  -4   1 47444.6 933.316   4
  -4  -4   0 568.866 133.853   4
  -4  -4  -1 46126.0 1020.55   4
  -4  -4  -2 10598.8 513.496   4
  -4  -4  -3 27813.9 862.811   4
  -4  -4  -4 329.679 131.688   4
  -4  -4  -5 10311.7 548.670   4
  -4  -4  -6 19492.4 511.006  13
  -4  -4  -6 19700.0 488.328   8
  -4  -4  -6 18493.2 739.693   4
  -4  -4  -7 15697.2 456.198   8
  -4  -4  -7 16731.0 693.153   4
  -4  -4  -7 16700.1 517.508  13
  -4  -4  -8 8548.41 343.128   8
  -4  -4  -8 9473.44 420.323  13
  -4  -4  -9 17130.9 472.265   8
  -4  -4  -9 17106.3 571.489  13
  -4  -4 -10 698.236 102.341   8
  -4  -4 -11 2797.29 207.949  12
  -4  -4 -12 792.434 113.887  12
  -4  -4 -13 1266.50 104.537  12
   4  -3 -14 3821.52 163.751   5
   4  -3 -13 3285.85 186.395   5
   4  -3 -12 5002.75 225.378  12
   4  -3 -12 5130.18 250.696   5
   4  -3 -11 2559.24 185.356   5
   4  -3 -11 2802.35 193.838  13
   4  -3 -10 2902.05 193.594   5
   4  -3 -10 2824.27 188.828  13
   4  -3  -9 3920.44 376.648   2
   4  -3  -9 3825.82 205.479  13
   4  -3  -9 3842.34 198.146   5
   4  -3  -8 4875.74 330.861   4
   4  -3  -8 4797.32 399.417   2
   4  -3  -7 5853.58 428.530   2
   4  -3  -7 6290.04 375.811   4
   4  -3  -6 7569.32 459.017   2
   4  -3  -5 9841.65 486.738   2
   4  -3  -4 22422.3 678.160   2
   4  -3  -3 44323.6 882.125   2
  -4  -3   3 43494.9 706.605   4
   4  -3  -2 154653. 1530.27   2
  -4  -3   2 154623. 1420.24   4
   4  -3  -1 50639.1 801.837   2
  -4  -3   1 50810.7 880.609   4
  -4  -3   0 28969.8 698.437   4
   4  -3   0 28424.1 548.322   2
  -4  -3  -1 6711.97 359.325   4
  -4  -3  -2 32786.3 821.089   4
  -4  -3  -3 93908.1 1419.93   4
  -4  -3  -4 18910.8 667.926   4
  -4  -3  -5 6276.90 404.190   4
  -4  -3  -6 2301.91 255.565   4
  -4  -3  -7 34607.4 951.501   4
  -4  -3  -7 36462.3 711.694  13
  -4  -3  -8 1742.15 220.572   4
  -4  -3  -8 1927.31 159.750   8
  -4  -3  -8 2081.49 201.309  13
  -4  -3  -9 4285.20 292.480  13
  -4  -3  -9 4530.22 230.291   8
  -4  -3 -11 3777.04 247.452  12
  -4  -3 -12 163.441 88.3824  12
  -4  -3 -13 8183.94 288.771  12
  -4  -3 -14 7113.41 207.987  12
   4  -2 -15 11130.4 278.768   5
   4  -2 -14 6807.60 272.153   5
   4  -2 -13 12932.0 343.165  12
   4  -2 -13 12551.2 404.312   5
   4  -2 -12 4667.17 223.696  12
   4  -2 -12 4950.84 268.836   5
   4  -2 -11 4570.61 252.389   5
   4  -2 -10 7617.44 486.940   2
   4  -2 -10 8486.90 324.377   5
   4  -2  -9 230.483 126.926   2
   4  -2  -8 20249.1 579.295   4
   4  -2  -8 19894.8 755.713   2
   4  -2  -7 39733.8 1015.66   2
   4  -2  -6 80928.4 1370.42   2
   4  -2  -5 64932.6 1167.63   2
   4  -2  -4 52791.3 977.056   2
  -4  -2   4 52868.7 622.966   4
   4  -2  -3 21038.8 571.423   2
  -4  -2   3 22045.6 446.705   4
   4  -2  -2 55018.6 856.852   2
  -4  -2   2 53312.8 762.833   4
   4  -2  -1 1830.05 153.017   2
  -4  -2   1 1087.42 127.167   4
   4  -2   0 106787. 1008.47   2
  -4  -2   0 109156. 1222.00   4
   4  -2   1 121831. 971.844   2
  -4  -2  -1 124808. 1376.10   4
  -4  -2  -2 2387.91 212.237   4
  -4  -2  -3 73454.1 1154.23   4
  -4  -2  -4 21735.2 644.118   4
  -4  -2  -5 4530.46 310.273   4
  -4  -2  -6 6663.90 380.877   4
  -4  -2  -7 1718.66 208.759   4
  -4  -2  -8 19614.4 627.425   4
  -4  -2  -8 19863.0 541.324  13
   4  -2   9 15556.5 636.587   3
  -4  -2 -10 11337.8 413.360  12
  -4  -2 -11 12499.1 438.718  12
  -4  -2 -11 12726.8 374.664  10
  -4  -2 -12 3444.83 231.413  12
  -4  -2 -13 8861.51 324.025  12
  -4  -2 -14 7516.81 247.769  12
  -4  -2 -15 3907.67 123.739  12
   4  -1 -15 8370.51 289.159   5
   4  -1 -14 3494.28 226.797   5
   4  -1 -14 3388.96 167.308  12
   4  -1 -13 19858.9 444.784  12
   4  -1 -13 18713.9 420.634   9
   4  -1 -13 19834.1 547.166   5
   4  -1 -12 31286.6 564.415  12
   4  -1 -12 30209.0 676.010   5
   4  -1 -12 30610.7 551.083   9
   4  -1 -11 4214.64 253.096   5
   4  -1 -11 4317.43 206.847   9
   4  -1 -10 4967.17 256.598   5
   4  -1 -10 4400.61 350.445   2
   4  -1  -9 2900.44 284.611   2
   4  -1  -8 722.086 163.936   2
   4  -1  -7 2464.50 249.968   2
   4  -1  -6 14048.0 540.094   2
   4  -1  -5 56635.1 1024.12   2
  -4  -1   5 59071.2 612.141   4
   4  -1  -4 21944.7 592.195   2
  -4  -1   4 21330.6 405.759   4
   4  -1  -3 12260.9 417.848   2
  -4  -1   3 12091.7 320.866   4
   4  -1  -2 140229. 1305.06   2
  -4  -1   2 137995. 1142.95   4
   4  -1  -1 141293. 1224.56   2
  -4  -1   1 140225. 1208.48   4
   4  -1   0 21218.6 443.891   2
  -4  -1   0 20970.7 492.873   4
  -4  -1  -1 25991.2 568.620   4
  -4  -1  -2 78426.2 1035.31   4
  -4  -1  -3 7256.98 334.512   4
  -4  -1  -4 30061.7 686.335   4
  -4  -1  -5 22898.9 618.427   4
  -4  -1  -6 19867.4 577.375   4
  -4  -1  -7 24852.9 657.078   4
   4  -1   8 41195.5 1021.81   3
  -4  -1  -9 53935.8 818.899  12
   4  -1   9 54513.1 1232.48   3
  -4  -1 -10 1885.69 179.745  12
  -4  -1 -11 31089.1 681.198  12
  -4  -1 -11 30408.3 613.947  10
  -4  -1 -12 3164.63 225.173  12
  -4  -1 -12 2811.17 184.526  10
  -4  -1 -13 19203.9 488.136  12
  -4  -1 -13 18833.9 377.301  10
  -4  -1 -14 20120.3 426.643  12
  -4  -1 -15 11789.9 241.278  12
   4   0 -15 2010.61 167.849   5
   4   0 -14 16447.5 374.317  12
   4   0 -14 16305.7 490.818   5
   4   0 -14 16075.9 399.694   9
   4   0 -13 61307.0 793.867  12
   4   0 -13 60427.8 983.674   5
   4   0 -13 58655.1 820.037   9
   4   0 -12 26113.5 521.634  12
   4   0 -12 26412.9 650.210   5
   4   0 -12 26770.7 571.445   9
   4   0 -11 2103.90 189.597   5
   4   0 -11 2298.98 155.791  12
   4   0 -11 2159.55 177.191   9
   4   0 -10 31865.5 633.436   5
   4   0 -10 30640.1 539.894   9
   4   0 -10 30166.7 593.059   7
   4   0  -9 14255.9 582.149   2
   4   0  -8 2075.36 226.877   2
   4   0  -7 35228.4 844.314   2
  -4   0   7 35593.6 617.990   3
   4   0  -6 4265.68 290.891   2
  -4   0   6 4565.10 197.593   4
  -4   0   6 4285.31 201.529   3
   4   0  -5 130696. 1474.52   2
  -4   0   5 130722. 1078.92   4
  -4   0   5 131763. 1003.19   3
   4   0  -4 15164.3 480.894   2
  -4   0   4 14965.2 371.827   4
  -4   0   4 15605.4 310.787   3
   4   0  -3 226065. 1731.35   2
  -4   0   3 222368. 1458.35   4
   4   0  -2 36795.2 666.850   2
  -4   0   2 36428.7 593.239   4
  -4   0   1 84223.2 924.885   4
   4   0  -1 85497.1 960.466   2
  -4   0   0 26.1183 39.4343   4
  -4   0  -1 34254.5 619.815   4
  -4   0  -2 4872.68 246.086   4
  -4   0  -3 69965.9 935.617   4
  -4   0  -4 32259.0 650.628   4
  -4   0  -5 20807.4 529.602   4
  -4   0  -6 13483.5 434.941   4
   4   0   7 3769.60 310.984   3
   4   0   8 4600.99 361.154   3
  -4   0  -9 13673.1 403.185  12
   4   0   9 13679.2 626.139   3
  -4   0 -10 32513.9 665.055  12
  -4   0 -10 31985.0 660.277  10
   4   0  10 31416.6 935.723   3
  -4   0 -11 1105.12 150.430  12
  -4   0 -11 1198.32 140.814  10
  -4   0 -12 11999.3 420.395  12
  -4   0 -12 11976.9 381.569  10
  -4   0 -13 9863.72 355.223  12
  -4   0 -13 10177.4 309.833  10
  -4   0 -14 11666.0 246.307  10
  -4   0 -14 11852.1 334.848  12
  -4   0 -15 4147.16 151.498  12
   4   1 -15 9222.30 287.010   9
   4   1 -14 3600.55 180.471  12
   4   1 -14 3261.69 242.205   5
   4   1 -14 3924.59 226.722   9
   4   1 -13 19734.2 520.333   9
   4   1 -13 19439.1 573.642   5
   4   1 -13 19175.7 452.837  12
   4   1 -12 30880.9 651.032   9
   4   1 -12 30957.3 579.747  12
   4   1 -12 30499.9 709.613   5
   4   1 -12 30989.0 683.060   7
   4   1 -11 4272.79 213.358  12
   4   1 -11 4238.45 244.873   9
   4   1 -11 4260.90 262.622   5
   4   1 -11 4283.62 264.110   7
   4   1 -10 4746.75 257.955   5
   4   1 -10 5113.28 251.224   9
   4   1 -10 4773.89 254.269   7
  -4   1   9 3219.11 249.257   3
   4   1  -8 527.354 119.377   2
  -4   1   8 613.693 117.798   3
  -4   1   7 2708.61 207.354   3
   4   1  -7 2099.34 202.894   2
  -4   1   6 14201.6 434.957   3
   4   1  -6 14029.9 489.074   2
  -4   1   6 14735.6 430.275   4
  -4   1   5 57968.6 822.420   3
   4   1  -5 57892.4 948.270   2
  -4   1   5 58998.7 852.073   4
   4   1  -4 21162.5 548.619   2
  -4   1   4 21683.6 513.484   4
  -4   1   4 21372.4 470.507   3
   4   1  -3 12282.0 399.386   2
  -4   1   3 12150.9 381.053   4
  -4   1   3 12912.6 351.126   3
  -4   1   2 137607. 1263.22   4
  -4   1   2 139833. 1122.50   3
  -4   1   1 140029. 1283.02   4
  -4   1   0 21574.5 496.732   4
  -4   1  -1 25789.3 541.023   4
  -4   1  -2 76500.9 937.773   4
  -4   1  -3 6869.66 286.721   4
   4   1   4 29792.3 670.984   3
  -4   1  -4 28846.7 578.343   4
   4   1   5 22336.9 635.908   3
  -4   1  -5 22291.5 508.313   4
   4   1   6 19986.5 654.903   3
   4   1   7 23820.8 769.434   3
   4   1   8 42073.4 1060.88   3
   4   1   9 53313.4 1233.41   3
  -4   1  -9 54134.1 797.314  12
  -4   1  -9 53087.8 831.165  10
  -4   1 -10 1940.31 174.783  12
  -4   1 -10 1860.51 176.846  10
  -4   1 -11 30863.5 667.820  12
  -4   1 -11 32152.2 674.590  10
  -4   1 -12 2900.24 214.480  12
  -4   1 -12 2674.93 196.098  10
  -4   1 -13 19157.4 483.443  12
  -4   1 -13 19075.4 440.329  10
  -4   1 -14 19669.4 355.171  10
  -4   1 -14 19030.4 409.448  12
  -4   1 -15 11774.1 238.664  12
   4   2 -15 12930.5 330.749   9
   4   2 -14 6922.07 240.660  12
   4   2 -14 7074.19 295.697   9
   4   2 -13 12908.2 371.846  12
   4   2 -13 12420.8 449.231   5
   4   2 -13 12817.2 425.164   9
   4   2 -13 13250.2 445.134   7
   4   2 -12 4802.67 245.054  12
   4   2 -12 4624.51 291.165   5
   4   2 -12 4975.92 287.104   7
   4   2 -12 4617.06 270.949   9
   4   2 -11 4705.56 232.723  12
   4   2 -11 4808.11 280.995   5
   4   2 -11 4700.81 266.842   9
   4   2 -11 4514.25 273.248   7
   4   2 -10 8330.97 344.806   5
   4   2 -10 8319.93 329.999   9
  -4   2  10 8256.45 428.373   3
   4   2 -10 8009.52 282.316  12
   4   2 -10 7994.98 330.820   7
   4   2  -9 541.476 99.3699   7
   4   2  -9 439.498 98.2567   9
  -4   2   9 457.456 115.926   3
  -4   2   8 19473.7 652.048   3
  -4   2   7 39063.8 879.260   3
  -4   2   6 81203.7 1215.20   3
  -4   2   5 66394.3 1053.03   4
  -4   2   5 64716.9 1030.43   3
  -4   2   4 52538.7 921.083   4
  -4   2   4 51241.8 881.885   3
  -4   2   3 22045.0 554.029   3
  -4   2   3 22025.5 588.527   4
  -4   2   2 53047.6 843.727   3
  -4   2   2 53546.0 893.874   4
   4   2  -1 891.721 37.8652   3
  -4   2   1 1028.31 139.701   4
  -4   2   1 1083.15 137.302   3
   4   2   0 109807. 710.031   3
  -4   2   0 107341. 1220.25   4
   4   2   1 123766. 934.473   3
  -4   2  -1 126473. 1283.68   4
   4   2   2 2502.32 164.692   3
  -4   2  -2 2137.68 171.947   4
   4   2   3 73101.0 969.954   3
  -4   2  -3 73780.2 939.038   4
   4   2   4 21456.7 584.121   3
  -4   2  -4 22602.8 509.425   4
   4   2   5 3855.98 279.776   3
   4   2   6 6457.05 385.061   3
   4   2   7 1707.99 225.917   3
  -4   2  -8 20998.3 463.694  12
   4   2   8 20454.5 750.939   3
  -4   2  -8 20324.9 499.203  10
  -4   2  -9 15859.4 452.621  12
   4   2   9 15353.4 674.625   3
  -4   2  -9 14900.5 458.857  10
  -4   2 -10 11467.0 401.811  12
  -4   2 -10 11175.6 410.458  10
  -4   2 -11 12951.5 438.389  12
  -4   2 -11 12616.9 437.854  10
  -4   2 -12 4509.15 257.716  12
  -4   2 -12 3325.32 221.728  10
  -4   2 -13 9253.32 322.941  12
  -4   2 -13 9289.67 312.413  10
  -4   2 -14 7289.44 213.106  10
  -4   2 -14 7386.99 239.500  12
  -4   2 -15 3675.79 113.244  12
   4   3 -15 8203.36 237.410   9
   4   3 -14 3844.02 163.949  12
   4   3 -14 4292.61 219.174   9
   4   3 -13 3058.90 178.789  12
   4   3 -13 3440.63 233.636   7
   4   3 -13 3167.46 215.681   9
   4   3 -12 4701.83 237.941  12
   4   3 -12 5151.54 280.444   9
   4   3 -12 5056.39 287.447   7
   4   3 -11 2509.16 186.167  12
   4   3 -11 2515.16 214.532   5
   4   3 -11 2618.07 205.026   9
   4   3 -11 2418.90 208.646   7
   4   3 -10 2878.58 189.125  12
   4   3 -10 2894.61 219.215   5
   4   3 -10 2986.65 209.474   9
   4   3 -10 3222.79 228.284   7
   4   3  -9 3567.48 195.155  12
   4   3  -9 3652.77 217.145   5
   4   3  -9 3931.91 185.872  10
   4   3  -9 4071.92 230.010   9
   4   3  -9 4102.73 238.827   7
  -4   3   9 3987.15 332.649   3
   4   3  -8 5080.65 244.374   7
  -4   3   8 5015.47 373.296   3
  -4   3   7 6449.71 413.735   3
  -4   3   6 7365.53 422.816   3
  -4   3   5 9786.01 467.215   3
  -4   3   4 24261.9 719.082   4
  -4   3   4 23530.8 692.421   3
  -4   3   3 45270.4 929.446   3
  -4   3   3 45760.7 961.782   4
  -4   3   2 155347. 1718.60   4
  -4   3   2 154594. 1692.57   3
  -4   3   1 49218.6 933.918   4
  -4   3   1 50278.9 952.037   3
   4   3   0 28700.6 389.405   3
  -4   3   0 28109.9 691.024   4
   4   3   1 6894.79 242.293   3
  -4   3  -1 6890.45 332.810   4
   4   3   2 33222.8 605.276   3
  -4   3  -2 33042.8 690.916   4
  -4   3  -3 95125.4 1122.78   4
   4   3   3 91691.3 1137.37   3
   4   3   4 17930.3 556.291   3
  -4   3  -4 18329.3 459.852   4
   4   3   5 5903.06 351.814   3
   4   3   6 1999.04 225.511   3
   4   3   7 35185.4 955.588   3
  -4   3  -7 35435.3 648.696  10
  -4   3  -8 2008.63 170.220  12
  -4   3  -8 2250.15 187.126  10
   4   3   8 2194.08 261.574   3
  -4   3  -9 4715.37 263.342  12
  -4   3  -9 4386.32 265.749  10
  -4   3 -10 4370.33 257.884  12
  -4   3 -10 4081.11 262.720  10
  -4   3 -11 3628.35 235.047  12
  -4   3 -11 3618.41 244.125  10
  -4   3 -12 236.695 88.9857  12
  -4   3 -12 154.134 80.7170  10
  -4   3 -13 8112.02 274.459  12
  -4   3 -13 7803.11 270.669  10
  -4   3 -14 6923.23 195.068  12
  -4   3 -14 6920.54 188.305  10
   4   4 -14 6601.67 216.349   9
   4   4 -13 3316.31 189.859   9
   4   4 -13 3592.52 212.000   7
   4   4 -12 2809.15 178.787  12
   4   4 -12 2649.56 191.064   9
   4   4 -12 2760.00 211.517   7
   4   4 -11 17237.8 452.746  12
   4   4 -11 16863.5 465.194   9
   4   4 -11 17393.9 506.669   7
   4   4 -10 8368.47 328.626  12
   4   4 -10 7789.73 304.268  10
   4   4 -10 7948.88 322.878   9
   4   4 -10 8662.38 365.379   7
   4   4  -9 76627.3 961.963  12
   4   4  -9 77434.4 1043.85   7
   4   4  -9 75364.3 944.368  10
   4   4  -9 75320.1 949.716   9
   4   4  -8 18326.1 447.979  12
   4   4  -8 18971.1 458.318   9
   4   4  -8 18922.1 500.231   7
  -4   4   8 18505.2 745.050   3
   4   4  -8 19145.4 467.231  10
   4   4  -7 34898.6 651.543   7
   4   4  -7 33208.2 563.394  12
   4   4  -7 32980.2 581.900  10
   4   4  -7 34872.7 559.365   9
  -4   4   7 34341.9 998.152   3
   4   4  -7 33357.5 570.435   1
  -4   4   6 5223.26 394.509   3
  -4   4   5 27223.6 854.438   3
  -4   4   4 24608.6 791.423   3
  -4   4   3 12462.7 550.779   3
  -4   4   2 19507.2 676.309   3
  -4   4   1 48768.0 1031.37   4
  -4   4   0 908.268 150.766   4
  -4   4  -1 47605.7 936.635   4
  -4   4  -2 10635.7 427.581   4
   4   4   2 10218.7 358.820   3
   4   4   3 27517.1 661.932   3
   4   4   4 526.901 114.822   3
   4   4   5 10094.7 474.753   3
  -4   4  -6 19598.0 451.065  12
  -4   4  -6 19734.6 482.670  10
   4   4   6 18615.7 673.577   3
  -4   4  -7 16075.3 449.385  12
  -4   4  -7 16412.0 472.682  10
   4   4   7 15151.0 612.188   3
  -4   4  -8 8977.44 355.875  12
  -4   4  -8 8426.53 358.842  10
  -4   4  -9 17346.9 495.828  12
  -4   4  -9 16548.6 511.276  10
  -4   4 -10 681.145 126.595  12
  -4   4 -10 908.727 144.568  10
  -4   4 -11 2674.85 192.405  12
  -4   4 -11 2826.46 208.378  10
  -4   4 -12 914.769 116.300  10
  -4   4 -12 699.337 102.373  12
  -4   4 -13 1168.90 100.507  10
   4   5 -13 4110.15 153.945   9
   4   5 -13 3639.43 172.699   7
   4   5 -12 1189.94 111.243   9
   4   5 -12 1274.44 138.369   7
   4   5 -11 52132.5 674.475   9
   4   5 -11 53131.7 813.409   7
   4   5 -10 25347.7 501.366   9
   4   5 -10 25318.9 602.921   7
   4   5  -9 14975.6 473.962   7
   4   5  -9 15303.2 408.257   9
   4   5  -8 11044.6 408.155   7
   4   5  -8 10851.8 331.696   9
   4   5  -7 8260.19 345.819   7
   4   5  -7 8239.39 272.541   9
   4   5  -7 8060.37 303.969   1
   4   5  -6 38709.3 712.184   7
   4   5  -6 38209.8 639.667   1
  -4   5   6 40085.1 1108.11   3
   4   5  -5 14067.0 425.053   7
   4   5  -5 13539.9 377.582   1
  -4   5   5 13014.1 628.811   3
   4   5  -4 5144.60 252.278   7
   4   5  -4 4980.11 224.726   1
  -4   5   4 5775.34 411.930   3
  -4   5   3 34501.8 972.922   3
   4   5   2 11541.6 360.354   1
   4   5   3 4611.97 243.978   1
  -4   5  -4 13101.9 357.589  10
  -4   5  -5 85954.0 1005.14  10
  -4   5  -6 20566.5 521.972  10
  -4   5  -7 1771.84 172.441  12
  -4   5  -7 1581.69 169.090  10
  -4   5  -8 7414.59 326.719  12
  -4   5  -8 7493.51 341.395  10
  -4   5  -9 1557.17 161.221  12
  -4   5  -9 1465.92 166.762  10
  -4   5 -10 1178.31 141.787  10
  -4   5 -11 20325.6 466.251  10
   4   5  11 20286.3 403.656   1
  -4   5 -12 2343.58 137.602  10
   4   5  12 2173.61 105.154   1
  -4   5 -13 549.549 51.2467  10
   4   6 -12 6619.37 201.283   7
   4   6 -11 2619.58 163.284   7
   4   6 -10 1202.98 136.084   7
   4   6  -9 1778.86 172.939   7
   4   6  -8 48648.9 833.722   7
   4   6  -7 1166.59 120.757   1
   4   6  -7 1167.66 152.036   7
   4   6  -6 1498.16 165.720   7
   4   6  -6 1493.35 142.424   1
   4   6  -5 27482.1 568.549   1
   4   6  -5 27898.2 640.417   7
   4   6  -4 7921.29 344.755   7
   4   6  -4 7772.98 309.049   1
   4   6  -3 29418.6 601.661   1
   4   6  -2 19622.0 497.723   1
   4   6  -1 7144.97 309.039   1
   4   6   0 77243.0 986.730   1
   4   6   1 24817.5 571.106   1
   4   6   2 19176.3 512.682   1
   4   6   3 18480.3 513.225   1
   4   6   4 13415.8 447.563   1
  -4   6  -4 13602.9 385.206  10
   4   6   5 13341.6 451.256   1
  -4   6  -5 12717.1 400.498  10
   4   6   6 16527.2 496.454   1
  -4   6  -6 16564.3 459.642  10
   4   6   7 18707.1 516.499   1
  -4   6  -7 18798.7 494.701  10
  -4   6  -8 225.718 88.5477  10
   4   6   8 224.875 91.7262   1
   4   6   9 972.672 119.883   1
  -4   6  -9 901.657 117.258  10
  -4   6 -10 865.848 104.482  10
   4   6  10 1018.15 106.421   1
  -4   6 -11 2235.50 120.475  10
   4   6  11 2156.47 106.428   1
   4   7 -11 2538.85 99.3544   7
   4   7 -10 876.251 90.3082   7
   4   7  -9 11092.3 310.385   7
   4   7  -8 5941.45 258.026   7
   4   7  -7 809.953 124.372   7
   4   7  -6 13556.4 430.111   7
   4   7  -5 24106.1 586.737   7
   4   7  -5 23877.4 470.110   1
   4   7  -4 1828.20 181.380   7
   4   7  -4 1850.75 153.096   1
   4   7  -3 17108.4 443.902   1
   4   7  -3 17747.1 513.026   7
   4   7  -2 2756.40 219.188   7
   4   7  -2 2655.76 189.183   1
   4   7  -1 10982.6 378.062   1
   4   7   0 7547.16 322.430   1
   4   7   1 13441.8 433.142   1
   4   7   2 4050.56 245.157   1
   4   7   3 2060.25 185.601   1
   4   7   4 12028.4 411.055   1
   4   7   5 3181.61 217.482   1
  -4   7  -6 3741.56 191.426  10
   4   7   6 3737.49 226.101   1
  -4   7  -7 2222.93 144.737  10
   4   7   7 2480.72 173.212   1
   4   7   8 206.642 73.0054   1
   4   7   9 361.444 63.1031   1
   4   7  10 3325.93 106.355   1
   4   8  -8 5040.40 156.448   7
   4   8  -7 2701.11 142.277   7
   4   8  -6 2494.84 154.488   7
   4   8  -5 2586.58 167.748   7
   4   8  -4 12129.4 364.697   7
   4   8  -3 238.235 85.5210   7
   4   8  -3 204.012 53.7932   1
   4   8  -2 2520.81 185.575   7
   4   8  -2 2324.38 143.154   1
   4   8  -1 848.546 124.542   7
   4   8  -1 763.005 96.4848   1
   4   8   0 8799.97 332.543   7
   4   8   0 8989.09 293.426   1
   4   8   1 4077.27 205.545   1
   4   8   2 6933.83 265.676   1
   4   8   3 7552.15 272.065   1
   4   8   4 3108.92 174.190   1
   4   8   5 2930.22 160.976   1
   4   8   6 101.283 53.8681   1
   4   8   7 6604.81 177.636   1
   4   9  -4 5810.16 153.326   7
   4   9  -3 3829.36 138.078   7
   4   9  -2 2849.92 128.090   7
   4   9  -1 4388.25 162.028   7
   4   9   0 2674.35 129.231   7
   4   9   1 1895.09 106.582   7
   4   9   2 236.857 52.5201   7
   4   9   3 192.343 42.2709   7
   5  -9  -3 1440.63 79.4434   8
   5  -9  -2 3830.21 130.969   8
   5  -9  -1 4384.11 142.206   8
   5  -9   0 1121.83 75.3830   8
   5  -9   1 1568.82 74.3491   8
   5  -8  -8 1574.86 94.0676  13
   5  -8  -7 8887.84 244.164  13
   5  -8  -6 361.258 76.5579  13
   5  -8  -6 345.013 60.1540   8
   5  -8  -5 629.115 95.2612  13
   5  -8  -5 680.254 88.2730   8
   5  -8  -4 2801.93 168.663  13
   5  -8  -4 2951.30 173.389   8
   5  -8  -3 1308.62 126.162  13
   5  -8  -3 1417.66 134.624   8
   5  -8  -2 5.92230 57.7687  13
   5  -8  -1 88.5806 60.0616  13
  -5  -8   0 1380.61 118.613   8
   5  -8   0 1390.07 111.342  13
   5  -8   1 8850.86 231.893  13
  -5  -8  -1 8763.20 281.350   8
  -5  -8  -2 174.396 74.1524   8
  -5  -8  -3 250.914 79.5388   8
  -5  -8  -4 425.397 86.3182   8
  -5  -8  -5 4822.45 198.331   8
  -5  -8  -6 3194.10 143.351   8
  -5  -8  -7 2461.40 97.8358   8
   5  -7 -10 3237.58 150.640  13
   5  -7  -9 3142.16 177.622  13
   5  -7  -8 1211.49 132.686  13
   5  -7  -7 1699.31 125.094   8
   5  -7  -7 1699.39 166.398  13
   5  -7  -6 4422.62 215.552   8
   5  -7  -6 4754.29 263.081  13
   5  -7  -5 4931.98 272.167  13
   5  -7  -4 8252.42 343.870  13
   5  -7  -3 3126.93 220.360  13
   5  -7  -2 4065.25 241.899  13
   5  -7  -1 15469.7 443.001  13
  -5  -7   1 15701.9 409.972   8
   5  -7   0 15547.4 427.102  13
  -5  -7   0 14965.3 421.705   8
   5  -7   1 4040.15 217.343  13
  -5  -7  -1 3657.33 228.871   8
   5  -7   2 9924.20 318.958  13
  -5  -7  -2 9882.73 377.062   8
   5  -7   3 17279.0 385.641  13
  -5  -7  -3 17477.9 503.328   8
  -5  -7  -4 9194.98 370.411   8
  -5  -7  -5 1391.57 158.068   8
  -5  -7  -6 2195.40 177.925   8
  -5  -7  -7 985.921 117.708   8
  -5  -7  -8 278.493 68.4101   8
  -5  -7  -9 138.582 41.2302  12
  -5  -7  -9 261.282 42.4706   8
   5  -6 -12 548.127 60.0555  13
   5  -6 -11 89.2611 62.2341  13
   5  -6 -10 12426.7 372.730  13
   5  -6  -9 56858.4 860.283  13
   5  -6  -8 3269.57 234.372  13
   5  -6  -7 8756.99 372.632  13
   5  -6  -7 9032.46 298.939   8
   5  -6  -6 1690.70 178.695  13
   5  -6  -5 21128.1 562.536  13
   5  -6  -4 2246.69 196.297  13
   5  -6  -3 16114.7 476.760  13
   5  -6  -2 9894.63 368.664  13
   5  -6  -1 30761.0 628.132  13
  -5  -6   1 29603.4 554.446   8
   5  -6   0 33013.5 643.833  13
  -5  -6   0 32472.0 632.702   8
   5  -6   1 41935.8 716.114  13
  -5  -6  -1 40336.6 730.609   8
   5  -6   2 36288.0 653.961  13
  -5  -6  -2 34750.2 700.205   8
   5  -6   3 9571.17 332.831  13
  -5  -6  -3 9828.91 394.694   8
   5  -6   4 20991.7 465.447  13
  -5  -6  -4 22016.7 595.426   8
  -5  -6  -5 4606.43 287.105   8
  -5  -6  -6 1088.29 139.494  13
  -5  -6  -6 1232.30 164.260   8
  -5  -6  -7 9436.66 375.482   8
  -5  -6  -8 4176.46 232.739   8
  -5  -6  -9 1382.95 124.291   8
  -5  -6 -10 3197.46 150.585  12
  -5  -6 -10 2941.16 123.893   8
   5  -5 -12 7105.32 241.174  13
   5  -5 -11 4688.22 234.945  13
   5  -5 -10 4606.66 259.035  13
   5  -5  -9 5653.86 292.140  13
   5  -5  -8 6076.37 305.949  13
   5  -5  -7 62268.9 933.380  13
   5  -5  -6 64176.5 1347.50   4
   5  -5  -6 62137.4 912.759  13
   5  -5  -5 18532.6 744.271   4
   5  -5  -5 16442.7 650.674   2
   5  -5  -5 17524.8 474.849  13
   5  -5  -4 16115.1 688.914   4
   5  -5  -4 15581.0 606.628   2
   5  -5  -4 16172.0 448.677  13
   5  -5  -3 838.128 115.336  13
   5  -5  -2 7213.88 290.118  13
   5  -5  -1 4716.73 229.904  13
  -5  -5   1 4805.97 337.357   4
  -5  -5   0 25219.2 806.091   4
  -5  -5  -1 20472.4 467.176   8
  -5  -5  -1 21038.8 759.472   4
  -5  -5  -2 8992.55 339.249   8
  -5  -5  -2 8417.38 504.921   4
  -5  -5  -3 36609.0 697.187   8
  -5  -5  -3 36181.6 1045.25   4
  -5  -5  -4 95555.1 1155.11   8
  -5  -5  -4 94324.6 1696.93   4
  -5  -5  -5 2192.49 204.425   8
  -5  -5  -5 2219.17 183.320  13
  -5  -5  -6 1973.70 194.618   8
  -5  -5  -6 1966.23 190.530  13
  -5  -5  -7 19809.3 557.505   8
  -5  -5  -7 18906.0 551.798  13
  -5  -5  -8 3668.45 239.516   8
  -5  -5  -9 10816.5 363.965   8
  -5  -5 -10 1236.19 116.428   8
  -5  -5 -11 680.736 88.5693  12
  -5  -5 -12 1769.10 96.4847  12
   5  -4 -12 5124.58 220.108  13
   5  -4 -12 4935.80 206.264   5
   5  -4 -11 9316.00 307.685   5
   5  -4 -11 9323.50 337.473  13
   5  -4 -10 10665.2 373.356  13
   5  -4 -10 11138.9 350.774   5
   5  -4  -9 22318.9 492.935   5
   5  -4  -9 21277.2 525.445  13
   5  -4  -8 21568.3 467.911   5
   5  -4  -8 20788.3 704.692   4
   5  -4  -8 19816.9 820.835   2
   5  -4  -8 20459.1 506.388  13
   5  -4  -7 5443.69 391.709   4
   5  -4  -7 4721.51 244.075  13
   5  -4  -7 5670.68 444.979   2
   5  -4  -6 17759.9 735.326   2
   5  -4  -6 18343.3 708.276   4
   5  -4  -6 17850.2 432.199  13
   5  -4  -5 6719.66 435.203   2
   5  -4  -4 9961.64 495.684   2
   5  -4  -3 5737.56 354.832   2
   5  -4  -2 2133.01 210.793   2
  -5  -4   2 2233.14 214.442   4
  -5  -4   1 21473.9 666.772   4
  -5  -4   0 14694.4 586.305   4
  -5  -4  -1 13798.0 593.434   4
  -5  -4  -2 87989.3 1531.08   4
  -5  -4  -3 5350.45 402.595   4
  -5  -4  -4 15302.0 676.141   4
  -5  -4  -5 15082.3 442.518   8
  -5  -4  -5 14047.6 651.515   4
  -5  -4  -5 14242.1 408.194  13
  -5  -4  -6 1914.88 269.138   4
  -5  -4  -6 2252.23 186.372   8
  -5  -4  -6 2295.38 197.184  13
  -5  -4  -7 47350.7 820.591   8
  -5  -4  -7 46468.2 874.089  13
  -5  -4  -8 2639.10 207.144   8
  -5  -4  -9 18333.7 491.641   8
  -5  -4 -10 1328.66 134.619   8
  -5  -4 -11 932.041 120.589  12
  -5  -4 -12 21.3964 55.7754  12
  -5  -4 -13 7790.33 189.854  12
   5  -3 -14 1713.98 118.468   5
   5  -3 -13 6578.28 259.812   5
   5  -3 -12 2205.49 174.502   5
   5  -3 -11 8971.28 340.140   5
   5  -3 -10 3959.52 230.030   5
   5  -3 -10 3919.42 206.879  13
   5  -3  -9 52715.4 1345.04   2
   5  -3  -9 54300.7 789.205   5
   5  -3  -9 52247.1 705.354  13
   5  -3  -8 12127.0 512.497   4
   5  -3  -8 12335.6 636.963   2
   5  -3  -8 12665.5 360.293   5
   5  -3  -8 11700.1 322.432  13
   5  -3  -7 29853.9 826.345   4
   5  -3  -7 30536.0 975.965   2
   5  -3  -6 3151.94 310.904   2
   5  -3  -5 24854.5 805.199   2
   5  -3  -4 25168.4 751.347   2
   5  -3  -3 13436.4 518.826   2
  -5  -3   3 12925.1 425.797   4
   5  -3  -2 14081.8 494.862   2
  -5  -3   2 13649.4 468.537   4
   5  -3  -1 64980.4 977.448   2
  -5  -3   1 66516.9 1097.55   4
   5  -3   0 37781.8 694.098   2
  -5  -3   0 37866.5 863.888   4
  -5  -3  -1 16471.6 597.703   4
  -5  -3  -2 73700.9 1310.31   4
  -5  -3  -3 4250.51 329.792   4
  -5  -3  -4 261.649 135.914   4
  -5  -3  -5 33549.6 950.071   4
  -5  -3  -6 2514.14 280.756   4
  -5  -3  -7 16554.1 454.073   8
  -5  -3  -7 16470.3 671.037   4
  -5  -3  -7 16181.6 507.457  13
  -5  -3  -8 22913.5 547.580   8
  -5  -3  -8 22395.5 720.368   4
  -5  -3  -9 30048.9 618.398   8
  -5  -3 -10 9455.77 371.172  12
  -5  -3 -10 9850.50 326.140   8
  -5  -3 -11 11542.9 390.226  12
  -5  -3 -11 11050.2 320.935  10
  -5  -3 -12 1224.44 130.372  12
  -5  -3 -13 22247.7 400.902  12
  -5  -3 -14 11032.8 188.933  12
   5  -2 -15 3097.74 153.277   5
   5  -2 -14 2932.75 188.582   5
   5  -2 -13 8948.78 348.137   5
   5  -2 -12 14689.1 460.047   5
   5  -2 -11 9709.24 372.575   5
   5  -2 -10 44764.4 1178.47   2
   5  -2 -10 45646.1 761.545   5
   5  -2  -9 7662.56 505.832   2
   5  -2  -9 8048.52 305.909   5
   5  -2  -8 32140.8 740.870   4
   5  -2  -8 31724.6 977.632   2
   5  -2  -7 22357.5 801.299   2
   5  -2  -6 6349.72 418.882   2
   5  -2  -5 52623.0 1118.41   2
   5  -2  -4 30836.2 807.114   2
  -5  -2   4 32441.2 586.215   4
   5  -2  -3 139922. 1596.04   2
  -5  -2   3 139584. 1305.08   4
   5  -2  -2 110396. 1331.69   2
  -5  -2   2 109278. 1230.76   4
   5  -2  -1 62155.0 925.518   2
  -5  -2   1 61540.5 978.255   4
   5  -2   0 39806.2 688.170   2
  -5  -2   0 38896.2 816.298   4
   5  -2   1 131994. 1123.63   2
  -5  -2  -1 128382. 1536.40   4
  -5  -2  -2 76960.2 1225.61   4
  -5  -2  -3 8941.79 442.696   4
  -5  -2  -4 48965.7 1028.00   4
  -5  -2  -5 39430.1 949.016   4
  -5  -2  -6 29517.5 828.049   4
  -5  -2  -7 8017.04 439.661   4
  -5  -2  -8 3209.90 196.401   8
  -5  -2  -9 16425.1 424.560   8
  -5  -2  -9 16756.3 478.965  12
  -5  -2 -10 15685.9 468.134  12
  -5  -2 -11 13344.0 429.986  12
  -5  -2 -11 12510.0 383.666  10
  -5  -2 -12 6766.67 289.609  12
  -5  -2 -12 6361.91 243.137  10
  -5  -2 -13 8747.78 282.975  12
  -5  -2 -14 714.827 74.3179  12
   5  -1 -15 4231.22 211.063   5
   5  -1 -14 12082.1 398.992   5
   5  -1 -13 25996.1 622.807   5
   5  -1 -12 192.784 102.686   5
   5  -1 -12 173.107 82.7388   9
   5  -1 -11 30573.9 666.056   5
   5  -1 -10 29759.4 924.197   2
   5  -1 -10 31079.7 635.934   5
   5  -1  -9 868.398 184.188   2
   5  -1  -8 31922.2 936.522   2
   5  -1  -7 5349.71 382.410   2
   5  -1  -6 25763.9 777.261   2
   5  -1  -5 83624.1 1334.69   2
  -5  -1   5 86031.7 909.493   4
   5  -1  -4 35488.1 832.135   2
  -5  -1   4 35722.8 617.113   4
   5  -1  -3 131001. 1496.23   2
  -5  -1   3 129521. 1222.76   4
   5  -1  -2 85731.3 1155.58   2
  -5  -1   2 86547.3 1047.06   4
   5  -1  -1 13404.0 434.709   2
  -5  -1   1 13036.7 423.961   4
   5  -1   0 88478.8 1014.65   2
  -5  -1   0 90077.7 1163.60   4
  -5  -1  -1 33305.9 739.496   4
  -5  -1  -2 69499.7 1087.60   4
  -5  -1  -3 23021.0 644.467   4
  -5  -1  -4 28640.9 732.402   4
  -5  -1  -5 6371.99 361.576   4
  -5  -1  -6 19489.3 618.638   4
  -5  -1  -7 8871.11 418.074   4
  -5  -1  -8 11384.5 337.545  12
   5  -1   8 11737.4 574.288   3
  -5  -1  -9 22573.9 527.196  12
   5  -1   9 22856.4 804.532   3
  -5  -1 -10 57363.6 871.187  12
  -5  -1 -11 30229.3 634.805  12
  -5  -1 -11 29597.0 620.500  10
  -5  -1 -12 3179.00 210.684  12
  -5  -1 -12 3041.26 189.303  10
  -5  -1 -13 14428.5 380.444  12
  -5  -1 -13 14126.6 328.005  10
  -5  -1 -14-22.9896 49.7653  12
   5   0 -15 849.036 121.088   5
   5   0 -14 372.146 118.787   5
   5   0 -14 746.800 117.110   9
   5   0 -13 55160.3 935.882   5
   5   0 -13 51960.1 751.325   9
   5   0 -12 4710.96 287.512   5
   5   0 -12 4230.11 237.397   9
   5   0 -11 21331.8 566.162   5
   5   0 -11 21626.1 502.876   9
   5   0 -10 5581.98 373.219   2
   5   0 -10 5675.92 243.602   9
   5   0 -10 6059.98 284.148   7
   5   0 -10 5410.40 271.902   5
   5   0  -9 1521.24 210.034   2
   5   0  -8 12786.4 567.575   2
   5   0  -7 4161.23 316.563   2
   5   0  -6 4444.39 318.033   2
  -5   0   6 4219.73 220.066   4
   5   0  -5 11557.5 486.310   2
  -5   0   5 11498.6 369.912   4
  -5   0   5 11618.3 293.462   3
   5   0  -4 31335.2 766.916   2
  -5   0   4 32030.0 622.054   4
  -5   0   4 32563.3 468.957   3
   5   0  -3 25451.4 655.339   2
  -5   0   3 24247.0 557.362   4
   5   0  -2 5561.01 299.945   2
  -5   0   2 5710.98 279.085   4
   5   0  -1 210617. 1686.62   2
  -5   0   1 207120. 1661.50   4
  -5   0   0 147499. 1438.08   4
  -5   0  -1 1062.88 141.689   4
  -5   0  -2 6967.29 332.655   4
  -5   0  -3 138.857 75.0302   4
  -5   0  -4 101239. 1275.46   4
  -5   0  -5 66578.5 1045.62   4
  -5   0  -6 15558.2 510.320   4
   5   0   7 56107.3 1193.24   3
   5   0   8 9120.14 510.941   3
  -5   0  -9 818.066 122.802  12
   5   0   9 361.021 148.262   3
  -5   0 -10 2907.30 208.765  12
  -5   0 -10 2681.43 206.974  10
  -5   0 -11 13963.6 434.144  12
  -5   0 -11 13485.3 436.239  10
  -5   0 -12 35369.9 663.928  12
  -5   0 -12 35114.0 653.268  10
  -5   0 -13 3107.49 186.981  12
  -5   0 -13 3344.14 177.591  10
  -5   0 -14 9277.58 249.670  12
  -5   0 -14 9017.46 205.261  10
   5   1 -15 5517.51 213.860   9
   5   1 -14 12309.3 423.808   5
   5   1 -14 11729.4 358.870   9
   5   1 -13 25458.0 641.346   5
   5   1 -13 25591.4 570.066   9
   5   1 -12 268.526 121.417   5
   5   1 -12 125.720 94.6150   9
   5   1 -11 29845.6 664.814   5
   5   1 -11 30616.1 629.981   9
   5   1 -11 29604.8 636.274   7
   5   1 -10 31107.4 643.731   5
   5   1 -10 32460.3 622.676   9
   5   1 -10 30536.1 617.960   7
   5   1  -9 651.184 134.418   2
   5   1  -8 31616.2 830.265   2
  -5   1   8 31953.2 705.595   3
  -5   1   7 5752.61 296.450   3
   5   1  -7 5319.18 334.808   2
   5   1  -6 25412.7 715.982   2
  -5   1   6 25006.8 604.600   4
  -5   1   6 25693.2 590.200   3
   5   1  -5 82603.5 1233.85   2
  -5   1   5 82420.5 1102.09   4
  -5   1   5 82460.1 996.675   3
   5   1  -4 35621.9 787.563   2
  -5   1   4 35842.4 728.307   4
  -5   1   4 36405.4 640.857   3
  -5   1   3 133208. 1396.86   4
  -5   1   3 130151. 1189.51   3
  -5   1   2 87795.1 1140.36   4
  -5   1   1 13675.1 454.364   4
  -5   1   0 88774.8 1156.47   4
  -5   1  -1 33555.8 711.917   4
  -5   1  -2 68152.4 1015.94   4
  -5   1  -3 23084.6 590.461   4
   5   1   4 29459.5 705.093   3
  -5   1  -4 28543.5 654.123   4
   5   1   5 6428.01 362.516   3
  -5   1  -5 6310.95 309.475   4
   5   1   6 19553.1 669.792   3
   5   1   7 10471.7 526.957   3
  -5   1  -8 12093.8 340.278  12
   5   1   8 11277.6 562.081   3
  -5   1  -8 11632.7 388.372  10
  -5   1  -9 22007.4 509.241  12
   5   1   9 21872.5 797.567   3
  -5   1  -9 22690.9 565.158  10
  -5   1 -10 57421.8 865.309  12
  -5   1 -10 58180.3 932.970  10
  -5   1 -11 29190.5 619.574  12
  -5   1 -11 29573.2 658.463  10
  -5   1 -12 2970.79 199.440  12
  -5   1 -12 3139.15 211.624  10
  -5   1 -13 14772.0 377.168  12
  -5   1 -13 14464.6 371.311  10
  -5   1 -14-17.5132 45.5037  12
  -5   1 -14 40.3552 44.5391  10
   5   2 -15 4215.04 190.851   9
   5   2 -14 2735.78 190.784   9
   5   2 -13 8672.20 369.272   5
   5   2 -13 8767.38 348.713   9
   5   2 -12 14245.7 478.858   5
   5   2 -12 14588.1 460.824   9
   5   2 -12 14697.5 471.407   7
   5   2 -11 9864.08 388.568   5
   5   2 -11 9959.09 382.028   9
   5   2 -11 9520.77 380.420   7
   5   2 -10 45600.2 784.748   5
   5   2 -10 47071.9 783.698   9
   5   2 -10 46009.5 780.316   7
   5   2  -9 7790.30 298.201   5
   5   2  -9 8354.97 315.239   9
  -5   2   9 8359.87 419.022   3
   5   2  -9 8042.29 311.937   7
  -5   2   8 31896.3 823.319   3
  -5   2   7 21730.7 655.263   3
  -5   2   6 5971.40 346.176   4
  -5   2   6 5952.24 339.706   3
  -5   2   5 53648.2 1008.67   4
  -5   2   5 52112.8 944.523   3
  -5   2   4 30754.0 756.871   4
  -5   2   4 31277.7 710.690   3
  -5   2   3 140203. 1601.28   4
  -5   2   3 139512. 1476.87   3
  -5   2   2 112188. 1406.30   4
  -5   2   2 111295. 1291.93   3
  -5   2   1 63943.9 1058.57   4
   5   2   0 40330.7 456.316   3
  -5   2   0 39428.8 816.026   4
   5   2   1 129677. 1017.10   3
  -5   2  -1 128290. 1446.89   4
   5   2   2 78406.5 924.889   3
  -5   2  -2 76702.0 1115.73   4
   5   2   3 8854.93 353.400   3
  -5   2  -3 9281.49 378.180   4
   5   2   4 49459.8 921.241   3
  -5   2  -4 50282.9 856.359   4
   5   2   5 39266.4 890.923   3
   5   2   6 30207.0 836.188   3
   5   2   7 7062.41 431.313   3
  -5   2  -8 3519.69 196.379  12
   5   2   8 4109.21 354.998   3
  -5   2  -8 3873.83 238.532  10
  -5   2  -9 16595.1 452.797  12
  -5   2  -9 16242.8 496.287  10
  -5   2 -10 15478.0 450.499  12
  -5   2 -10 15773.7 499.398  10
  -5   2 -11 13164.4 409.264  12
  -5   2 -11 13177.3 449.178  10
  -5   2 -12 6101.36 264.908  12
  -5   2 -12 6565.17 297.335  10
  -5   2 -13 8356.57 266.797  12
  -5   2 -13 8386.05 282.925  10
  -5   2 -14 682.903 68.3144  12
  -5   2 -14 666.589 68.7779  10
   5   3 -15 8588.32 225.597   9
   5   3 -14 1985.54 152.622   9
   5   3 -13 6209.82 281.536   9
   5   3 -13 6559.02 303.128   7
   5   3 -12 2142.44 191.460   5
   5   3 -12 2354.75 199.347   9
   5   3 -12 2303.25 207.130   7
   5   3 -11 8381.67 350.270   5
   5   3 -11 8948.13 360.987   9
   5   3 -11 8533.06 363.052   7
   5   3 -10 3696.99 233.784   5
   5   3 -10 4167.35 245.941   9
   5   3 -10 4391.71 263.017   7
   5   3  -9 52736.6 759.717   5
   5   3  -9 51328.7 797.658   9
  -5   3   9 52870.8 1129.87   3
   5   3  -9 52941.4 830.654   7
   5   3  -8 11694.4 338.663   6
   5   3  -8 12156.1 368.834   9
  -5   3   8 12142.1 567.694   3
   5   3  -8 11953.9 379.762   7
  -5   3   7 31948.0 891.781   3
  -5   3   6 3061.54 274.289   3
  -5   3   5 24761.8 767.719   4
  -5   3   5 24518.8 749.944   3
  -5   3   4 26369.2 781.063   4
  -5   3   4 25690.9 750.727   3
  -5   3   3 13404.6 550.439   4
  -5   3   3 13570.8 532.685   3
  -5   3   2 14246.7 560.392   4
  -5   3   2 13971.1 535.384   3
  -5   3   1 68889.5 1182.01   4
  -5   3   0 32801.8 811.031   4
  -5   3  -1 17759.7 585.894   4
   5   3   2 72525.7 919.318   3
  -5   3  -2 72729.0 1122.72   4
  -5   3  -3 3988.23 258.946   4
   5   3   3 3870.92 242.937   3
  -5   3  -4 22.4660 57.9220   4
   5   3   4 6.72162 72.9736   3
   5   3   5 34007.7 839.753   3
   5   3   6 2343.64 253.473   3
  -5   3  -7 16794.7 407.720  12
   5   3   7 16260.8 651.596   3
  -5   3  -7 17089.5 478.308  10
  -5   3  -8 22901.8 520.720  12
   5   3   8 22317.0 757.579   3
  -5   3  -8 22989.2 583.438  10
  -5   3  -9 31315.9 636.247  12
  -5   3  -9 30511.9 693.563  10
  -5   3 -10 9096.21 342.978  12
  -5   3 -10 9477.48 391.004  10
  -5   3 -11 11226.8 365.545  12
  -5   3 -11 11427.4 408.697  10
  -5   3 -12 1415.44 129.007  12
  -5   3 -12 1376.59 141.804  10
  -5   3 -13 21983.7 372.465  12
  -5   3 -13 22763.0 423.928  10
  -5   3 -14 11153.7 203.472  10
   5   4 -14 10636.8 254.307   9
   5   4 -13 797.340 123.559   7
   5   4 -13 425.290 92.3797   9
   5   4 -12 4761.74 241.103   9
   5   4 -12 5246.01 272.932   7
   5   4 -11 9677.15 357.155   9
   5   4 -11 9318.50 374.915   7
   5   4 -10 11161.8 382.929   9
   5   4 -10 11165.2 412.151   7
   5   4  -9 21431.1 561.408   7
   5   4  -9 21645.8 516.596   9
   5   4  -8 20452.4 434.570   6
   5   4  -8 20804.6 497.892   9
  -5   4   8 21762.2 775.212   3
   5   4  -8 21215.9 537.436   7
   5   4  -7 5135.82 213.799   6
   5   4  -7 4979.33 232.558   9
  -5   4   7 5554.31 416.533   3
   5   4  -7 5278.33 259.569   1
   5   4  -7 5123.01 261.509   7
   5   4  -6 17846.8 447.274   7
   5   4  -6 18050.1 437.635   1
  -5   4   6 17012.2 696.716   3
  -5   4   5 6897.56 444.905   3
  -5   4   4 10530.8 535.421   3
  -5   4   3 6466.65 414.868   3
  -5   4   2 2457.34 268.507   4
  -5   4   1 21467.2 717.178   4
  -5   4   0 14805.5 582.760   4
  -5   4  -1 13677.5 533.156   4
  -5   4  -2 86657.3 1292.16   4
   5   4   4 14740.4 503.146   3
  -5   4  -5 14423.0 387.304  10
   5   4   5 14314.8 526.574   3
  -5   4  -6 2263.04 163.351  12
  -5   4  -6 2376.39 184.887  10
   5   4   6 1997.58 211.002   3
  -5   4  -7 47619.7 741.419  12
  -5   4  -7 48899.0 818.488  10
  -5   4  -8 2781.40 202.742  12
  -5   4  -8 2667.90 216.989  10
  -5   4  -9 18376.6 477.676  12
  -5   4  -9 18525.5 536.031  10
  -5   4 -10 1541.46 146.259  12
  -5   4 -10 1452.42 161.801  10
  -5   4 -11 1206.01 124.813  12
   5   4  11 1078.79 98.9849   1
  -5   4 -11 1056.08 132.977  10
  -5   4 -12 62.2517 49.7166  12
  -5   4 -12 185.379 75.5064  10
  -5   4 -13 7990.62 208.832  10
   5   5 -13 2109.50 109.200   9
   5   5 -13 2412.89 143.328   7
   5   5 -12 6920.46 222.481   9
   5   5 -12 7404.44 276.499   7
   5   5 -11 4515.77 209.005   9
   5   5 -11 4708.78 252.705   7
   5   5 -10 4680.79 227.451   9
   5   5 -10 5131.13 277.287   7
   5   5  -9 5853.90 257.932   9
   5   5  -9 5661.10 301.775   7
   5   5  -8 5973.50 263.475   9
   5   5  -8 5873.17 304.677   7
   5   5  -7 63626.0 796.347   9
   5   5  -7 63385.6 893.701   1
   5   5  -7 63830.5 963.008   7
   5   5  -6 63649.5 936.465   7
   5   5  -6 63180.4 735.528   9
   5   5  -6 62538.8 890.097   1
   5   5  -5 17994.7 485.676   7
   5   5  -5 17853.9 471.552   1
  -5   5   5 17837.8 749.070   3
   5   5  -4 16172.0 448.724   7
   5   5  -4 15986.3 438.316   1
  -5   5   4 15853.6 686.814   3
   5   5  -3 954.497 121.485   1
   5   5  -2 7290.95 290.396   1
   5   5  -1 4639.43 232.657   1
   5   5   0 25375.5 542.479   1
   5   5   1 20921.2 494.442   1
   5   5   2 8671.91 333.015   1
   5   5   3 36645.9 680.039   1
   5   5   4 95668.2 1109.23   1
  -5   5  -4 93309.6 948.808  10
   5   5   5 2315.05 191.581   1
  -5   5  -5 2360.09 182.312  10
  -5   5  -6 2004.39 175.470  10
  -5   5  -7 19323.1 519.217  10
  -5   5  -8 3752.27 237.909  10
   5   5   8 3912.83 232.151   1
  -5   5  -9 11478.1 391.323  10
   5   5   9 10874.8 349.358   1
   5   5  10 1313.47 120.312   1
  -5   5 -10 1010.73 127.112  10
  -5   5 -11 689.545 95.4203  10
   5   5  11 681.461 73.2932   1
  -5   5 -12 1873.42 107.450  10
   5   6 -12 607.487 76.8649   7
   5   6 -11-118.005 81.9618   7
   5   6 -10 12148.5 365.066   7
   5   6  -9 56046.0 848.621   7
   5   6  -8 3279.19 227.841   7
   5   6  -7 8508.44 312.326   1
   5   6  -7 9723.98 381.918   7
   5   6  -6 1730.88 176.341   7
   5   6  -6 1766.84 158.332   1
   5   6  -5 21346.2 521.334   1
   5   6  -5 21037.7 564.333   7
   5   6  -4 2309.26 198.960   7
   5   6  -4 2413.13 194.555   1
   5   6  -3 16505.6 492.056   7
   5   6  -3 16531.1 471.319   1
   5   6  -2 9391.71 359.619   1
   5   6  -1 30014.1 641.834   1
   5   6   0 33696.1 684.247   1
   5   6   1 40565.2 756.717   1
   5   6   2 36058.3 722.872   1
   5   6   3 9575.28 380.230   1
   5   6   4 22035.4 577.789   1
  -5   6  -5 4288.00 226.722  10
   5   6   5 4416.44 265.498   1
  -5   6  -6 1301.67 136.939  10
   5   6   6 1398.87 158.644   1
  -5   6  -7 9349.68 328.477  10
   5   6   7 9692.52 357.883   1
  -5   6  -8 4396.71 221.547  10
   5   6   8 3992.38 219.267   1
  -5   6  -9 1360.05 125.103  10
   5   6   9 1377.38 121.711   1
  -5   6 -10 3233.53 151.722  10
   5   6  10 3103.72 137.138   1
  -5   6 -11 6118.43 155.326  10
   5   7 -10 3152.95 140.872   7
   5   7  -9 3068.30 164.376   7
   5   7  -8 1208.52 129.140   7
   5   7  -7 1714.27 157.295   7
   5   7  -6 4665.59 253.974   7
   5   7  -6 4168.61 197.957   1
   5   7  -5 5152.11 277.985   7
   5   7  -5 4995.20 231.851   1
   5   7  -4 8264.97 312.690   1
   5   7  -4 8302.93 352.542   7
   5   7  -3 2877.06 220.230   7
   5   7  -3 3216.56 207.343   1
   5   7  -2 3757.18 243.894   7
   5   7  -2 3804.54 230.436   1
   5   7  -1 15982.6 467.441   1
   5   7   0 14696.8 454.554   1
   5   7   1 3468.36 232.897   1
   5   7   2 10033.3 381.428   1
   5   7   3 17218.7 494.939   1
   5   7   4 8673.17 345.524   1
   5   7   5 1361.62 149.255   1
   5   7   6 2291.76 172.045   1
   5   7   7 1193.76 120.601   1
   5   7   8 383.388 68.8352   1
   5   7   9 262.930 49.0578   1
   5   8  -8 1603.70 86.9500   7
   5   8  -7 8424.51 226.004   7
   5   8  -6 350.943 73.3417   7
   5   8  -5 833.532 105.197   7
   5   8  -4 2959.25 180.996   7
   5   8  -4 2879.45 132.032   1
   5   8  -3 1396.46 137.758   7
   5   8  -3 1140.39 100.345   1
   5   8  -2 31.5525 67.7738   7
   5   8  -2-37.3840 51.9847   1
   5   8  -1 94.1892 73.7827   7
   5   8  -1 75.1470 59.4115   1
   5   8   0 1267.75 134.120   7
   5   8   0 1555.74 132.061   1
   5   8   1 9119.52 298.910   1
   5   8   2 186.690 71.0533   1
   5   8   3 187.877 71.4418   1
   5   8   4 438.437 78.7367   1
   5   8   5 4703.09 184.392   1
   5   8   6 3039.00 130.605   1
   5   8   7 2523.79 93.9463   1
   5   9  -3 1329.62 76.7349   7
   5   9  -2 3991.87 132.441   7
   5   9  -1 4414.92 142.242   7
   5   9   0 1212.96 79.6217   7
   5   9   1 1617.71 85.6956   7
   5   9   2 3463.47 109.206   7
   6  -8  -7 8403.92 210.835  13
   6  -8  -6 196.784 61.3215  13
   6  -8  -6 88.6028 38.6706   8
   6  -8  -5 1586.84 106.713   8
   6  -8  -5 1539.92 121.737  13
   6  -8  -4 8336.92 253.993   8
   6  -8  -4 8206.75 262.251  13
   6  -8  -3 1226.84 115.538  13
   6  -8  -2 4786.74 203.272  13
   6  -8  -1 1096.26 103.416  13
   6  -8   0 4407.64 179.081  13
  -6  -8   0 4347.48 166.397   8
  -6  -8  -1 2523.64 142.532   8
   6  -8   1 2801.97 131.905  13
  -6  -8  -2 391.067 77.2869   8
  -6  -8  -3 1209.03 107.981   8
  -6  -8  -4 974.023 95.0890   8
  -6  -8  -5 1011.69 86.6965   8
  -6  -8  -6 5797.70 154.602   8
   6  -7 -10 1668.99 97.0007  13
   6  -7  -9 7198.29 235.141  13
   6  -7  -8 1353.57 130.055  13
   6  -7  -7 3087.34 140.495   8
   6  -7  -7 2916.09 195.434  13
   6  -7  -6 2832.77 163.226   8
   6  -7  -6 3126.33 211.944  13
   6  -7  -5 5736.57 283.628  13
   6  -7  -4 1458.90 160.562  13
   6  -7  -3 3080.33 216.473  13
   6  -7  -2 4857.36 260.378  13
  -6  -7   1 15046.3 379.851   8
   6  -7  -1 14645.1 431.310  13
   6  -7   0 4362.16 239.371  13
  -6  -7   0 4147.43 221.315   8
   6  -7   1 13105.7 381.429  13
  -6  -7  -1 12950.1 397.708   8
   6  -7   2 1509.52 133.901  13
  -6  -7  -2 1515.47 159.194   8
   6  -7   3 1269.64 117.746  13
  -6  -7  -3 1112.72 144.175   8
   6  -7   4 2346.16 135.154  13
  -6  -7  -4 2514.55 197.531   8
  -6  -7  -5 8516.48 333.377   8
  -6  -7  -6 423.042 93.7798   8
  -6  -7  -7 315.426 80.3299   8
  -6  -7  -8 768.584 54.3795  12
  -6  -7  -8 1064.40 86.0288   8
   6  -6 -11 2838.55 141.757  13
   6  -6 -10 2232.19 155.979  13
   6  -6  -9 7357.93 297.301  13
   6  -6  -8 1887.39 174.811  13
   6  -6  -7 22012.5 429.424   8
   6  -6  -7 21982.8 560.497  13
   6  -6  -6 4854.75 281.235  13
   6  -6  -5 3750.68 250.868  13
   6  -6  -4 7409.45 338.120  13
   6  -6  -3 1455.38 164.794  13
   6  -6  -2 549.961 108.075  13
   6  -6  -1 26833.7 609.677  13
  -6  -6   1 26827.1 536.334   8
   6  -6   0 26773.6 604.828  13
  -6  -6   0 26268.8 577.279   8
   6  -6   1 12649.9 408.065  13
  -6  -6  -1 12360.1 410.715   8
   6  -6   2 23933.1 546.033  13
  -6  -6  -2 23326.0 585.313   8
   6  -6   3 7438.58 301.115  13
  -6  -6  -3 7783.51 357.008   8
   6  -6   4 10151.1 339.404  13
  -6  -6  -4 10095.2 408.428   8
   6  -6   5 3854.72 204.820  13
  -6  -6  -5 3512.56 253.875   8
  -6  -6  -6 14319.7 475.381   8
  -6  -6  -7 1980.59 182.223   8
  -6  -6  -8 2477.80 176.686   8
  -6  -6  -9 7748.60 224.493  12
  -6  -6  -9 8443.85 253.985   8
  -6  -6 -10 166.135 36.5063  12
   6  -5 -12 31.5385 45.0402  13
   6  -5 -11 334.292 85.4487  13
   6  -5 -10 1089.59 132.878  13
   6  -5  -9 13078.7 350.759   5
   6  -5  -9 12851.1 414.178  13
   6  -5  -8 10107.5 324.763   5
   6  -5  -8 10309.3 383.045  13
   6  -5  -7 13215.2 436.167  13
   6  -5  -6 41769.6 753.532  13
   6  -5  -5 8034.38 488.644   4
   6  -5  -5 7224.69 433.088   2
   6  -5  -5 7759.03 327.236  13
   6  -5  -4 20892.2 479.407  11
   6  -5  -4 21553.7 527.927  13
   6  -5  -3 21003.7 513.869  13
   6  -5  -3 21348.6 445.331  11
   6  -5  -2 10263.3 363.886  13
   6  -5  -1 9321.28 343.747  13
  -6  -5   1 8000.38 427.146   4
  -6  -5   0 5751.12 248.170   8
  -6  -5   0 5102.96 375.870   4
  -6  -5  -1 26413.5 566.889   8
  -6  -5  -1 27636.7 882.231   4
  -6  -5  -2 6026.21 295.161   8
  -6  -5  -2 6402.54 451.813   4
  -6  -5  -3 40167.3 762.315   8
  -6  -5  -3 40903.4 1105.99   4
  -6  -5  -4 9082.03 384.829   8
  -6  -5  -5 5224.24 302.018   8
  -6  -5  -6 42760.0 833.939   8
  -6  -5  -7 15053.6 493.628   8
  -6  -5  -8 4369.12 258.411   8
  -6  -5  -9 8356.42 312.891   8
  -6  -5 -10 10791.7 291.533  12
  -6  -5 -10 10318.8 282.551   8
  -6  -5 -11 368.216 55.2657  12
   6  -4 -13 12896.6 258.905   5
   6  -4 -12 5136.47 216.097   5
   6  -4 -11 737.124 110.404  13
   6  -4 -11 826.425 114.778   5
   6  -4 -10 1598.10 152.534  13
   6  -4 -10 1767.87 154.296   5
   6  -4  -9 29021.5 582.382   5
   6  -4  -9 29482.3 600.472  13
   6  -4  -8 33574.1 633.220   5
   6  -4  -8 32890.9 637.704  13
   6  -4  -7 65805.7 1314.91   4
   6  -4  -7 63880.5 1446.62   2
   6  -4  -7 64794.8 873.244  13
   6  -4  -6 23734.1 549.084  11
   6  -4  -6 23131.7 856.396   2
   6  -4  -6 23090.8 506.691  13
   6  -4  -5 13332.6 373.405  13
   6  -4  -5 13233.6 630.240   2
   6  -4  -5 13461.7 382.268  11
   6  -4  -4 24848.1 802.754   2
   6  -4  -3 9881.86 483.544   2
   6  -4  -2 2774.91 239.809   2
  -6  -4   2 2530.51 239.433   4
  -6  -4   1 19889.8 681.737   4
  -6  -4   0 40098.0 995.422   4
  -6  -4  -1 1766.39 232.396   4
  -6  -4  -2 24633.7 837.823   4
  -6  -4  -3 36984.5 666.846   8
  -6  -4  -3 36457.6 1046.22   4
  -6  -4  -4 22493.9 555.734   8
  -6  -4  -4 22675.7 832.640   4
  -6  -4  -5 24554.2 594.604   8
  -6  -4  -5 25212.1 885.306   4
  -6  -4  -5 23014.9 536.180  13
  -6  -4  -6 8009.14 357.385   8
  -6  -4  -6 8000.50 492.963   4
  -6  -4  -7 1978.29 190.773   8
  -6  -4  -8 5589.11 299.551   8
  -6  -4  -9 3320.38 220.451   8
  -6  -4 -10 5525.17 247.568  12
  -6  -4 -10 5487.03 240.234   8
  -6  -4 -11 4363.10 194.479  12
  -6  -4 -12 7119.62 191.081  12
   6  -3 -14 140.701 62.1749   5
   6  -3 -13 15540.0 394.312   5
   6  -3 -12 3027.52 203.470   5
   6  -3 -11 1017.85 137.218   5
   6  -3 -10 40369.4 728.828   5
   6  -3  -9 18203.2 483.009   5
   6  -3  -8 1542.05 201.126   4
   6  -3  -8 1722.51 269.312   2
   6  -3  -8 1747.34 134.187  13
   6  -3  -7 4177.87 225.423  11
   6  -3  -7 4074.42 380.720   2
   6  -3  -6 17970.8 738.903   2
   6  -3  -5 57739.4 1262.23   2
   6  -3  -4 2045.36 245.800   2
   6  -3  -3 11231.9 501.006   2
  -6  -3   3 10204.2 419.240   4
   6  -3  -2 8012.02 400.723   2
  -6  -3   2 7447.56 378.180   4
   6  -3  -1 15292.6 516.400   2
  -6  -3   1 15029.5 564.837   4
   6  -3   0 27735.4 621.708   2
  -6  -3   0 27234.6 793.709   4
  -6  -3  -1 15346.5 622.629   4
  -6  -3  -2 1040.22 199.209   4
  -6  -3  -3 48345.0 1151.62   4
  -6  -3  -4 3099.95 313.975   4
  -6  -3  -5 21338.7 509.244   8
  -6  -3  -5 21825.3 790.862   4
  -6  -3  -6 15556.9 459.865   8
  -6  -3  -6 15806.3 685.203   4
  -6  -3  -7 4339.14 257.539   8
  -6  -3  -7 4224.27 343.887   4
  -6  -3  -8 7774.34 340.732   8
  -6  -3  -9 8773.41 338.486  12
  -6  -3  -9 8474.03 342.062   8
  -6  -3 -10 7501.70 306.173  12
  -6  -3 -10 7405.58 293.437   8
  -6  -3 -11 9537.71 316.926  12
  -6  -3 -11 9513.97 293.474  10
  -6  -3 -12 1815.29 125.502  12
  -6  -3 -12 1760.20 100.452  10
  -6  -3 -13 21651.6 293.667  12
   6  -2 -15 68.2782 54.4002   5
   6  -2 -14 3337.54 194.463   5
   6  -2 -13 3369.22 222.147   5
   6  -2 -12 2473.08 208.089   5
   6  -2 -11 13586.6 448.290   5
   6  -2 -10 5284.61 279.932   5
   6  -2  -9 11746.7 634.461   2
   6  -2  -9 11741.2 389.103   5
   6  -2  -8 12026.6 629.084   2
   6  -2  -8 12257.0 367.476   5
   6  -2  -7 22541.7 842.097   2
   6  -2  -6 5053.82 392.454   2
   6  -2  -5 23486.5 783.987   2
   6  -2  -4 55678.3 1148.38   2
  -6  -2   4 57460.4 888.309   4
   6  -2  -3 38424.9 904.787   2
  -6  -2   3 38725.2 777.861   4
   6  -2  -2 29803.4 751.442   2
  -6  -2   2 30494.3 729.052   4
   6  -2  -1 30742.1 717.910   2
  -6  -2   1 31087.8 770.212   4
   6  -2   0 3935.05 240.876   2
  -6  -2   0 3861.82 292.794   4
  -6  -2  -1 2355.91 238.554   4
  -6  -2  -2 6547.61 402.132   4
  -6  -2  -3 4057.16 328.059   4
  -6  -2  -4 13638.4 588.092   4
  -6  -2  -5 9348.71 495.246   4
  -6  -2  -6 6461.35 417.117   4
  -6  -2  -7 11363.5 378.659   8
  -6  -2  -7 11053.8 522.687   4
  -6  -2  -8 37494.9 641.846  12
  -6  -2  -8 37693.0 703.129   8
  -6  -2  -9 6773.98 295.844  12
  -6  -2  -9 6336.82 293.530   8
  -6  -2 -10 2831.69 198.078  12
  -6  -2 -10 2916.82 184.797   8
  -6  -2 -11 5705.25 258.393  12
  -6  -2 -11 5576.40 258.214  10
  -6  -2 -12 2797.20 168.831  12
  -6  -2 -12 2505.67 151.816  10
  -6  -2 -13 10821.8 256.752  12
  -6  -2 -13 10135.8 200.170  10
   6  -1 -15 7616.52 264.883   5
   6  -1 -14 174.421 92.8794   5
   6  -1 -13 8738.78 366.249   5
   6  -1 -12 25.8852 95.9023   5
   6  -1 -11 12883.6 446.918   5
   6  -1 -10 19463.1 520.370   5
   6  -1 -10 18687.9 747.955   2
   6  -1  -9 7769.62 507.300   2
   6  -1  -9 8193.09 322.163   5
   6  -1  -8 46848.5 1189.29   2
   6  -1  -7 12693.4 609.720   2
   6  -1  -6 31054.6 912.469   2
   6  -1  -5 12801.1 567.913   2
  -6  -1   5 15089.4 444.650   4
   6  -1  -4 42188.6 988.518   2
  -6  -1   4 42128.6 758.668   4
   6  -1  -3 164989. 1853.11   2
  -6  -1   3 164761. 1577.25   4
   6  -1  -2 11346.5 466.213   2
  -6  -1   2 11296.9 432.548   4
   6  -1  -1 122718. 1413.12   2
  -6  -1   1 123310. 1465.26   4
  -6  -1   0 10666.0 454.682   4
  -6  -1  -1 35796.1 845.754   4
  -6  -1  -2 18289.7 624.654   4
  -6  -1  -3 76325.8 1280.52   4
  -6  -1  -4 4929.88 339.795   4
  -6  -1  -5 19744.8 671.037   4
  -6  -1  -6 35901.5 903.243   4
  -6  -1  -7 24994.1 724.434   4
  -6  -1  -8 38551.5 611.398  12
   6  -1   8 39572.5 1072.77   3
  -6  -1  -8 37700.4 659.212   8
  -6  -1  -9 5919.37 270.718  12
  -6  -1  -9 5511.86 258.151   8
  -6  -1 -10 22289.5 533.098  12
  -6  -1 -11 27824.5 564.334  12
  -6  -1 -11 27647.4 605.522  10
  -6  -1 -12 6846.36 263.414  12
  -6  -1 -12 6902.11 271.444  10
  -6  -1 -13 4679.81 183.802  12
  -6  -1 -13 4981.74 184.480  10
  -6  -1 -14 9607.15 168.531  12
   6   0 -15 19253.0 437.036   5
   6   0 -14 34270.6 674.378   5
   6   0 -14 33880.9 516.257   9
   6   0 -13 4715.11 283.161   5
   6   0 -13 4807.10 231.120   9
   6   0 -12 7523.51 298.712   9
   6   0 -12 7564.61 359.267   5
   6   0 -11 23685.5 600.706   5
   6   0 -11 23607.0 526.158   9
   6   0 -10 1068.58 141.737   5
   6   0 -10 1181.20 129.709   9
   6   0 -10 845.058 171.414   2
   6   0  -9 10952.6 357.694   5
   6   0  -9 11589.7 580.275   2
   6   0  -9 11371.6 321.157   9
   6   0  -9 11247.5 326.437   7
   6   0  -8 24100.3 820.418   2
   6   0  -7 10894.7 543.866   2
   6   0  -6 3562.44 308.871   2
  -6   0   6 3746.81 234.032   4
   6   0  -5 17604.7 649.179   2
  -6   0   5 17373.5 505.164   4
   6   0  -4 277767. 2460.04   2
  -6   0   4 277667. 2062.82   4
   6   0  -3 6572.55 376.538   2
  -6   0   3 6749.83 335.042   4
   6   0  -2 15050.9 531.140   2
  -6   0   2 14781.3 500.821   4
  -6   0   1 74987.4 1139.13   4
  -6   0   0 26764.6 697.313   4
  -6   0  -1 6.51861 89.8754   4
  -6   0  -2-9.32226 83.5083   4
  -6   0  -3 1901.18 208.111   4
  -6   0  -4 92368.9 1351.10   4
  -6   0  -5 4181.31 291.251   4
  -6   0  -6 9267.11 427.909   4
   6   0   7 813.863 176.040   3
   6   0   8 2434.96 286.658   3
  -6   0  -8 2499.72 177.739   8
  -6   0  -9 22636.7 499.251  12
  -6   0 -10 5416.33 262.389  12
  -6   0 -10 5521.07 298.569  10
  -6   0 -11 10896.9 356.085  12
  -6   0 -11 10894.9 398.710  10
  -6   0 -12 30952.1 546.452  12
  -6   0 -12 32327.1 611.355  10
  -6   0 -13 4791.32 187.663  12
  -6   0 -13 4640.32 196.209  10
  -6   0 -14 202.549 38.5620  12
  -6   0 -14 186.972 36.4278  10
   6   1 -15 7764.07 224.915   9
   6   1 -14 143.947 98.4062   5
   6   1 -14 246.992 94.0219   9
   6   1 -13 8252.44 362.045   5
   6   1 -13 8330.64 324.025   9
   6   1 -12 51.4647 95.6947   5
   6   1 -12-7.67758 98.5686   9
   6   1 -11 12965.6 443.474   5
   6   1 -11 12844.1 414.450   9
   6   1 -11 13455.0 431.114   7
   6   1 -10 19567.1 512.759   5
   6   1 -10 19206.5 485.243   9
   6   1 -10 18586.7 483.347   7
   6   1  -9 7784.41 303.473   5
   6   1  -9 8078.77 301.033   9
   6   1  -9 7635.34 414.490   2
   6   1  -9 7376.32 282.959   7
   6   1  -8 47889.5 1084.62   2
  -6   1   7 12580.7 456.424   4
   6   1  -7 12349.4 538.576   2
  -6   1   6 29919.7 717.613   4
   6   1  -6 30307.8 829.011   2
  -6   1   6 30337.8 646.749   3
  -6   1   5 12895.8 478.451   4
   6   1  -5 12898.0 533.096   2
  -6   1   5 12828.5 407.695   3
  -6   1   4 42215.3 867.346   4
  -6   1   4 42401.3 715.227   3
  -6   1   3 162157. 1711.90   4
  -6   1   2 11225.5 455.804   4
  -6   1   1 127329. 1545.75   4
  -6   1   0 10303.4 445.085   4
  -6   1  -1 35851.1 825.378   4
  -6   1  -2 17769.2 586.210   4
  -6   1  -3 73851.7 1171.40   4
   6   1   4 5040.38 309.827   3
  -6   1  -4 5429.03 322.377   4
   6   1   5 20385.2 656.768   3
  -6   1  -5 19637.2 594.225   4
   6   1   6 36703.3 939.644   3
   6   1   7 24754.8 803.459   3
   6   1   8 38808.6 1042.61   3
  -6   1  -8 38436.3 735.548  10
  -6   1  -9 5951.02 259.264  12
  -6   1  -9 5601.37 300.210  10
  -6   1 -10 21585.7 506.317  12
  -6   1 -10 20925.5 574.981  10
  -6   1 -11 28742.8 563.563  12
  -6   1 -11 27854.5 637.212  10
  -6   1 -12 6797.72 254.372  12
  -6   1 -12 7010.38 294.079  10
  -6   1 -13 5252.11 190.382  12
  -6   1 -13 5463.28 216.702  10
  -6   1 -14 10547.7 205.931  10
   6   2 -15 409.699 90.9389   9
   6   2 -14 3621.93 200.698   9
   6   2 -13 3614.11 235.556   5
   6   2 -13 3464.45 223.244   9
   6   2 -12 2622.63 212.256   5
   6   2 -12 2686.57 210.513   9
   6   2 -12 2991.67 232.984   7
   6   2 -11 13287.0 441.679   5
   6   2 -11 13487.2 442.488   9
   6   2 -11 13166.5 440.148   7
   6   2 -10 4732.30 261.687   5
   6   2 -10 5205.94 276.210   9
   6   2 -10 4611.82 258.894   7
   6   2  -9 12015.4 396.981   6
   6   2  -9 11497.8 363.019   5
   6   2  -9 12424.3 393.421   9
   6   2  -9 12728.5 394.926   7
   6   2  -8 11269.9 355.262   6
  -6   2   8 11664.2 476.598   3
  -6   2   7 22777.7 673.000   3
  -6   2   6 5656.88 349.999   4
  -6   2   6 5989.87 343.461   3
  -6   2   5 23400.9 705.254   4
  -6   2   5 24124.6 652.548   3
  -6   2   4 58113.6 1108.55   4
  -6   2   4 55138.2 983.083   3
  -6   2   3 39511.2 914.543   4
  -6   2   2 29315.3 785.589   4
  -6   2   1 33229.4 837.589   4
  -6   2   0 3965.96 296.527   4
   6   2   1 1743.98 132.564   3
  -6   2  -1 2537.55 234.928   4
   6   2   2 6912.74 289.773   3
  -6   2  -2 5631.69 335.682   4
   6   2   3 3734.17 242.420   3
  -6   2  -3 3686.52 271.297   4
   6   2   4 12690.4 475.783   3
  -6   2  -4 13817.0 502.573   4
   6   2   5 10511.2 468.849   3
   6   2   6 6871.65 413.504   3
   6   2   7 11516.5 552.619   3
  -6   2  -7 11303.4 388.844  10
   6   2   8 39017.4 1003.69   3
  -6   2  -8 39279.6 754.672  10
  -6   2  -9 7073.47 283.988  12
  -6   2  -9 6929.51 337.462  10
  -6   2 -10 2964.99 193.520  12
  -6   2 -10 2998.03 232.540  10
  -6   2 -11 6145.30 256.528  12
  -6   2 -11 5648.05 291.181  10
  -6   2 -12 2537.85 154.699  12
  -6   2 -12 2608.95 185.716  10
  -6   2 -13 10764.1 234.512  12
  -6   2 -13 11207.4 296.822  10
  -6   2 -14 11849.1 201.652  10
   6   3 -15 1066.72 93.2359   9
   6   3 -14 255.947 85.4080   9
   6   3 -13 16170.5 433.348   9
   6   3 -13 15919.9 432.080   7
   6   3 -12 2907.10 197.414   5
   6   3 -12 2770.59 207.962   9
   6   3 -12 2930.50 221.452   7
   6   3 -11 801.411 144.779   7
   6   3 -11 670.699 120.145   5
   6   3 -11 941.936 142.805   9
   6   3 -10 40326.1 704.979   5
   6   3 -10 41772.8 770.438   9
   6   3 -10 40224.1 746.295   7
   6   3  -9 17156.7 470.200   6
   6   3  -9 17540.4 428.822   5
   6   3  -9 17194.2 479.017   9
   6   3  -9 17566.4 482.348   7
   6   3  -8 1735.17 158.572   6
   6   3  -8 1989.21 168.924   9
  -6   3   8 1731.41 224.064   3
   6   3  -8 1695.54 158.731   7
   6   3  -7 4027.19 207.039   6
  -6   3   7 4179.21 335.314   3
   6   3  -7 4208.03 229.870   1
   6   3  -7 4049.41 209.165   7
  -6   3   6 18142.7 662.605   3
  -6   3   5 59059.5 1231.16   4
  -6   3   5 58881.0 1160.91   3
  -6   3   4 2004.06 239.347   4
  -6   3   4 2073.26 229.757   3
  -6   3   3 11037.6 524.151   4
  -6   3   2 8222.27 455.696   4
  -6   3   1 14934.0 597.979   4
  -6   3   0 27093.0 781.964   4
  -6   3  -1 14863.4 567.253   4
  -6   3  -2 938.833 153.386   4
   6   3   3 49119.2 842.558   3
  -6   3  -3 47685.5 953.885   4
   6   3   4 2778.92 231.359   3
   6   3   5 21536.4 661.349   3
   6   3   6 15808.9 593.521   3
  -6   3  -6 16412.7 446.522  10
   6   3   7 3595.26 297.621   3
  -6   3  -7 4890.25 268.233  10
  -6   3  -8 8322.05 363.295  10
  -6   3  -9 8852.95 316.153  12
  -6   3  -9 8963.16 379.808  10
  -6   3 -10 7223.97 282.850  12
  -6   3 -10 7237.96 336.700  10
  -6   3 -11 9758.80 298.155  12
  -6   3 -11 10054.0 368.047  10
  -6   3 -12 2024.87 119.205  12
  -6   3 -12 1882.06 147.951  10
   6   3  13 21627.4 285.117  11
  -6   3 -13 22918.5 370.728  10
   6   4 -14 9609.33 223.866   9
   6   4 -13 13214.6 334.131   9
   6   4 -13 13066.4 349.302   7
   6   4 -12 4763.29 236.930   9
   6   4 -12 4751.58 250.606   7
   6   4 -11 675.017 128.283   7
   6   4 -11 659.543 121.347   9
   6   4 -10 1639.85 168.362   9
   6   4 -10 1587.87 174.898   7
   6   4  -9 29860.0 623.322   9
   6   4  -9 29524.6 654.401   7
   6   4  -8 31843.5 596.548   6
   6   4  -8 33376.1 635.018   9
   6   4  -8 33209.6 672.910   7
   6   4  -7 63271.6 808.675   6
   6   4  -7 65802.7 872.988   9
  -6   4   7 67168.3 1359.90   3
   6   4  -7 64627.1 924.546   1
   6   4  -7 64204.1 906.837   7
   6   4  -6 24548.6 533.491   7
   6   4  -6 24221.7 554.742   1
   6   4  -6 23649.8 473.483   6
  -6   4   6 22866.9 825.934   3
   6   4  -5 13548.4 371.322   7
   6   4  -5 13265.0 394.317   1
  -6   4   5 13115.7 610.518   3
  -6   4   4 25164.8 832.299   3
  -6   4   3 10600.5 558.050   4
  -6   4   2 2350.44 274.603   4
  -6   4   1 20006.3 727.469   4
  -6   4   0 39996.1 990.498   4
  -6   4  -1 1465.16 196.721   4
  -6   4  -2 25173.5 735.132   4
   6   4   3 35836.5 599.828   1
   6   4   4 22559.3 491.054   1
  -6   4  -4 21768.4 436.003  10
  -6   4  -5 24182.7 513.350  10
   6   4   5 24490.6 528.059   1
  -6   4  -6 8177.54 332.873  10
   6   4   6 8379.62 319.495   1
  -6   4  -7 2251.01 191.361  10
   6   4   7 2135.65 172.140   1
  -6   4  -8 5911.77 253.607  12
  -6   4  -8 5886.13 300.992  10
   6   4   8 5415.64 251.320   1
  -6   4  -9 3273.93 191.449  12
   6   4   9 3120.41 179.936   1
  -6   4  -9 3162.74 223.788  10
  -6   4 -10 5610.87 225.142  12
  -6   4 -10 5356.11 271.466  10
   6   4  10 5335.98 197.241   1
  -6   4 -11 4386.26 220.070  10
  -6   4 -12 7491.33 234.936  10
  -6   4 -13 271.660 40.2682  10
   6   5 -13 4087.19 129.454   9
   6   5 -13 4390.36 164.983   7
   6   5 -12 40.8654 75.8394   7
   6   5 -12 28.0445 55.7368   9
   6   5 -11 217.727 89.2028   7
   6   5 -11 203.195 74.8376   9
   6   5 -10 1000.58 136.981   7
   6   5 -10 948.037 117.930   9
   6   5  -9 12849.1 369.845   9
   6   5  -9 12516.1 423.181   7
   6   5  -8 9765.66 382.979   7
   6   5  -8 9780.34 333.110   9
   6   5  -7 12276.3 369.378   9
   6   5  -7 13134.6 441.051   7
   6   5  -7 12827.4 422.109   1
   6   5  -6 43070.1 776.340   7
   6   5  -6 42967.1 655.246   9
   6   5  -6 42656.5 764.800   1
   6   5  -5 7383.36 322.549   1
   6   5  -5 7411.02 261.445   6
   6   5  -5 7182.26 314.228   7
   6   5  -4 20630.8 515.351   7
   6   5  -4 19625.9 416.568   6
   6   5  -4 21168.6 527.202   1
   6   5  -3 22021.6 513.264   7
   6   5  -3 21682.7 444.391   6
   6   5  -3 21725.5 531.461   1
   6   5  -2 8906.80 289.295   6
   6   5  -2 9796.67 360.985   1
   6   5  -1 8788.27 341.207   1
   6   5   0 5609.30 275.823   1
   6   5   1 27570.8 594.377   1
   6   5   2 6059.49 287.282   1
   6   5   3 39836.3 730.540   1
   6   5   4 8707.55 345.642   1
   6   5   5 4958.71 266.931   1
  -6   5  -5 5117.59 245.386  10
   6   5   6 43143.6 756.082   1
  -6   5  -6 43712.1 730.960  10
   6   5   7 14654.1 430.524   1
  -6   5  -7 15336.2 444.192  10
  -6   5  -8 4306.68 239.870  10
   6   5   8 4589.34 231.467   1
  -6   5  -9 8402.74 313.484  10
   6   5   9 8146.06 269.848   1
  -6   5 -10 10673.6 317.857  10
   6   5  10 10731.8 256.531   1
  -6   5 -11 466.539 70.4353  10
  -6   5 -12 377.646 42.8642  10
   6   6 -12 3554.03 130.378   7
   6   6 -11 2835.73 152.765   7
   6   6 -10 2232.61 159.069   7
   6   6  -9 7630.03 304.612   7
   6   6  -8 1997.99 177.839   7
   6   6  -7 20985.1 502.745   1
   6   6  -7 21236.1 547.810   7
   6   6  -6 5241.18 282.200   7
   6   6  -6 5004.86 263.472   1
   6   6  -5 3595.72 237.795   7
   6   6  -5 3463.32 227.064   1
   6   6  -4 7166.55 327.901   7
   6   6  -4 7098.61 323.851   1
   6   6  -3 1514.36 158.186   7
   6   6  -3 1351.19 159.202   1
   6   6  -2 473.284 110.700   1
   6   6  -1 27046.8 634.699   1
   6   6   0 26865.5 633.451   1
   6   6   1 12475.2 438.879   1
   6   6   2 24017.7 600.218   1
   6   6   3 7428.21 337.647   1
   6   6   4 10309.9 393.053   1
   6   6   5 3821.89 240.830   1
  -6   6  -6 14428.9 376.468  10
   6   6   6 14166.0 429.003   1
  -6   6  -7 1855.45 140.583  10
   6   6   7 2137.11 166.981   1
  -6   6  -8 2473.25 151.527  10
   6   6   8 2594.40 161.980   1
   6   6   9 8280.47 228.279   1
  -6   6  -9 8605.81 238.422  10
   6   6  10 134.027 31.5469   1
  -6   6 -10 224.829 46.4360  10
   6   7 -10 1635.91 97.2503   7
   6   7  -9 7175.90 226.971   7
   6   7  -8 1337.88 125.820   7
   6   7  -7 3181.85 191.838   7
   6   7  -6 2970.09 170.257   1
   6   7  -6 2927.27 198.413   7
   6   7  -5 5534.09 271.023   7
   6   7  -5 5251.48 242.413   1
   6   7  -4 1532.84 157.462   7
   6   7  -4 1441.50 144.172   1
   6   7  -3 2913.49 211.439   7
   6   7  -3 3010.95 206.297   1
   6   7  -2 4632.45 256.702   7
   6   7  -2 4488.89 253.081   1
   6   7  -1 14284.0 436.104   7
   6   7  -1 14480.5 449.915   1
   6   7   0 4180.10 252.875   1
   6   7   1 12261.4 419.246   1
   6   7   2 1657.22 168.013   1
   6   7   3 1168.20 142.813   1
   6   7   4 2575.89 191.828   1
   6   7   5 8237.27 304.320   1
   6   7   6 402.313 85.1502   1
   6   7   7 355.983 72.3583   1
   6   7   8 1130.32 80.0972   1
   6   8  -7 8159.65 195.557   7
   6   8  -6 102.288 51.6463   7
   6   8  -5 1431.82 114.186   7
   6   8  -4 8306.25 264.820   7
   6   8  -4 8035.36 220.761   1
   6   8  -3 1226.10 117.836   7
   6   8  -3 1054.16 97.2558   1
   6   8  -2 4805.63 200.911   1
   6   8  -2 5037.12 220.895   7
   6   8  -1 1059.83 112.940   7
   6   8  -1 1200.98 116.557   1
   6   8   0 4731.54 211.968   7
   6   8   0 4338.89 202.699   1
   6   8   1 2630.22 156.542   7
   6   8   1 2694.71 162.459   1
   6   8   2 561.917 82.3031   7
   6   8   2 507.923 84.2221   1
   6   8   3 1249.67 101.675   7
   6   8   3 1113.03 104.635   1
   6   8   4 894.762 88.9897   1
   6   8   5 1053.49 68.1439   7
   6   8   5 915.796 78.4960   1
   6   8   6 6100.10 147.869   1
   7  -8  -6 1146.24 85.2978  13
   7  -8  -5 23158.8 307.307   8
   7  -8  -5 24462.0 381.895  13
   7  -8  -4 3148.37 139.212   8
   7  -8  -4 3161.04 153.302  13
   7  -8  -3 5785.28 206.149  13
   7  -8  -2 16854.6 342.096  13
   7  -8  -1 1489.16 107.831  13
   7  -8   0 4358.02 164.352  13
  -7  -8  -1 1479.98 90.2199   8
   7  -8   1 1658.78 96.2400  13
  -7  -8  -2 4999.92 167.198   8
   7  -8   2 4713.42 120.946  13
  -7  -8  -3 119.890 47.5003   8
  -7  -8  -4 486.605 61.1737   8
   7  -7  -9 4093.06 153.896  13
   7  -7  -8 5365.38 209.737  13
   7  -7  -7 4341.84 210.572  13
   7  -7  -6 6548.50 216.134   8
   7  -7  -6 6645.68 274.996  13
   7  -7  -5 20122.7 490.939  13
   7  -7  -4 5696.62 274.233  13
   7  -7  -3 6801.57 301.855  13
   7  -7  -2 604.684 114.911  13
   7  -7  -1 1969.66 167.850  13
   7  -7   0 8522.70 319.712  13
  -7  -7   0 7870.69 280.250   8
   7  -7   1 14319.2 393.479  13
  -7  -7  -1 13547.0 383.763   8
   7  -7   2 8659.63 290.998  13
  -7  -7  -2 8670.56 319.533   8
   7  -7   3 10161.3 289.141  13
  -7  -7  -3 9711.19 341.147   8
   7  -7   4 207.988 57.8558  13
  -7  -7  -4 105.649 79.4397   8
  -7  -7  -5 5062.66 236.838   8
  -7  -7  -6 1401.73 124.540   8
  -7  -7  -7 10913.9 262.264   8
   7  -6 -11 3046.10 110.399  13
   7  -6 -10 3648.65 167.615  13
   7  -6  -9 479.660 92.2707  13
   7  -6  -8 2618.47 185.981  13
   7  -6  -7 18476.2 380.601   5
   7  -6  -7 18120.4 488.817  13
   7  -6  -6 5726.14 292.946  13
   7  -6  -5 22393.2 570.490  13
   7  -6  -4 2597.02 210.364  13
   7  -6  -3 5228.77 290.162  13
   7  -6  -2 1847.72 179.748  13
   7  -6  -1 6177.38 307.200  13
   7  -6   0 23828.6 582.263  13
  -7  -6   0 23545.0 540.603   8
   7  -6   1 586.625 114.122  13
  -7  -6  -1 573.764 114.923   8
   7  -6   2 13585.3 424.162  13
  -7  -6  -2 13839.9 452.164   8
   7  -6   3 21598.4 514.399  13
  -7  -6  -3 21771.3 580.839   8
   7  -6   4 25137.4 529.144  13
  -7  -6  -4 25382.9 629.512   8
   7  -6   5 3187.68 184.054  13
  -7  -6  -5 3541.93 246.197   8
   7  -6   6 3265.12 168.851  13
  -7  -6  -6 3161.89 221.446   8
  -7  -6  -7 214.428 92.5085   8
  -7  -6  -8 6335.32 174.066  12
  -7  -6  -8 7606.67 265.554   8
  -7  -6  -9 8199.57 215.689   8
   7  -5 -11 392.927 73.7734  13
   7  -5 -11 372.625 60.7550   5
   7  -5 -10 3782.43 182.465   5
   7  -5 -10 3541.14 192.137  13
   7  -5  -9 7175.79 268.178   5
   7  -5  -9 7241.15 292.702  13
   7  -5  -8 28310.4 551.188   5
   7  -5  -8 29009.1 615.462  13
   7  -5  -7 307.977 97.6512  13
   7  -5  -6 10777.7 391.096  13
   7  -5  -5 30099.9 640.570  13
   7  -5  -4 14604.1 421.512  11
   7  -5  -4 14475.7 448.471  13
   7  -5  -3 25230.9 519.296  11
   7  -5  -3 26135.0 596.034  13
   7  -5  -2 16390.3 468.528  13
   7  -5  -2 15562.3 376.358  11
   7  -5  -1 22674.9 552.814  13
  -7  -5   1 22594.8 711.931   4
  -7  -5   0 20622.3 489.463   8
  -7  -5   0 20365.6 715.967   4
  -7  -5  -1 25885.0 590.536   8
  -7  -5  -1 26424.0 839.183   4
  -7  -5  -2 8161.01 349.172   8
  -7  -5  -3 32454.5 711.298   8
  -7  -5  -4 38230.3 795.939   8
  -7  -5  -5 13075.1 478.061   8
  -7  -5  -6 1651.42 186.793   8
  -7  -5  -7 13131.2 453.508   8
  -7  -5  -8 1731.70 165.615   8
  -7  -5  -9 1573.53 111.079  12
  -7  -5  -9 1515.90 133.935   8
  -7  -5 -10 5582.37 145.932  12
  -7  -5 -10 6418.44 197.612   8
   7  -4 -13 3251.44 133.988   5
   7  -4 -12 714.569 93.4317   5
   7  -4 -11 997.558 119.385   5
   7  -4 -10 6769.08 288.023   5
   7  -4 -10 6273.31 254.112  13
   7  -4  -9 5200.26 265.305   5
   7  -4  -9 5393.93 254.920  13
   7  -4  -8 18516.7 470.765  13
   7  -4  -7 20658.9 546.322  11
   7  -4  -7 20845.8 501.136  13
   7  -4  -6 2039.51 179.707  11
   7  -4  -6 2045.97 169.208  13
   7  -4  -6 1851.76 261.304   2
   7  -4  -5 8234.30 311.759  13
   7  -4  -5 8729.88 331.581  11
   7  -4  -5 8907.41 511.738   2
   7  -4  -4 6794.50 279.784  13
   7  -4  -4 7117.03 281.370  11
   7  -4  -4 6633.41 421.962   2
   7  -4  -3 14374.2 396.872  13
   7  -4  -3 14397.1 368.121  11
   7  -4  -3 13467.8 561.161   2
  -7  -4   2 607.534 138.282   4
  -7  -4   1 10765.0 532.280   4
  -7  -4   0 10911.9 552.561   4
  -7  -4  -1 8963.04 310.136   8
  -7  -4  -1 9420.42 536.096   4
  -7  -4  -2 13793.5 420.642   8
  -7  -4  -2 15162.4 685.542   4
  -7  -4  -3 103324. 1204.21   8
  -7  -4  -3 103797. 1798.40   4
  -7  -4  -4 6908.70 330.115   8
  -7  -4  -4 6158.72 455.167   4
  -7  -4  -5 3897.25 260.276   8
  -7  -4  -6 1676.49 184.775   8
  -7  -4  -7 193.598 101.320   8
  -7  -4  -8 9962.51 392.772   8
  -7  -4  -9 4368.43 207.715  12
  -7  -4  -9 4106.85 236.160   8
  -7  -4 -10 9480.04 265.297  12
  -7  -4 -10 9473.88 295.846   8
  -7  -4 -11 249.057 47.1040  12
  -7  -4 -11 315.044 49.2039  10
   7  -3 -14 961.284 90.0547   5
   7  -3 -13 1606.65 138.359   5
   7  -3 -12 3790.31 222.717   5
   7  -3 -11 5023.57 267.532   5
   7  -3 -10 17241.1 492.248   5
   7  -3  -9 2935.00 213.593   5
   7  -3  -8 5300.22 339.765   4
   7  -3  -8 6276.76 464.769   2
   7  -3  -8 5464.82 277.071  11
   7  -3  -7 14551.3 429.731  11
   7  -3  -7 13908.4 698.204   2
   7  -3  -7 13664.8 341.677  13
   7  -3  -6 8830.28 320.890  11
   7  -3  -6 9293.38 553.378   2
   7  -3  -5 585.176 168.574   2
   7  -3  -4 2855.17 290.632   2
   7  -3  -3 85277.2 1434.96   2
  -7  -3   3 85845.5 1307.43   4
   7  -3  -2 4576.49 327.239   2
  -7  -3   2 4634.41 327.404   4
   7  -3  -1 18554.3 593.120   2
  -7  -3   1 18008.1 663.891   4
  -7  -3   0 48199.7 1122.86   4
  -7  -3  -1 14773.7 647.978   4
  -7  -3  -2 5250.56 408.046   4
  -7  -3  -3 57781.1 1300.56   4
  -7  -3  -4 4663.16 255.450   8
  -7  -3  -4 4664.31 390.830   4
  -7  -3  -5 40966.4 762.575   8
  -7  -3  -5 40231.2 1103.69   4
  -7  -3  -6 927.174 209.858   4
  -7  -3  -6 990.000 147.491   8
  -7  -3  -7 2311.52 201.847   8
  -7  -3  -8 3122.26 190.714  12
  -7  -3  -8 2893.15 222.424   8
  -7  -3  -9 7196.68 278.196  12
  -7  -3  -9 6639.65 306.827   8
  -7  -3 -10 99.6640 59.8580  12
  -7  -3 -10 414.617 84.3418   8
  -7  -3 -11 1923.44 122.790  12
  -7  -3 -11 1679.37 126.965  10
  -7  -3 -12 1030.94 70.9161  12
  -7  -3 -12 711.864 61.1605  10
   7  -2 -15 2591.40 127.371   5
   7  -2 -14 2814.21 172.823   5
   7  -2 -13 2968.23 205.168   5
   7  -2 -12 8026.10 347.958   5
   7  -2 -11 9538.81 379.991   5
   7  -2 -10 7125.17 330.880   5
   7  -2  -9 10030.3 590.219   2
   7  -2  -9 11248.2 395.771   5
   7  -2  -8 56750.1 800.592  11
   7  -2  -8 55859.2 1388.85   2
   7  -2  -7 12047.6 640.927   2
   7  -2  -6 9048.81 539.560   2
   7  -2  -5 11292.4 583.011   2
   7  -2  -4 26665.3 851.108   2
  -7  -2   4 27556.7 689.650   4
   7  -2  -3 26974.3 813.819   2
  -7  -2   3 27910.0 724.068   4
   7  -2  -2 35705.4 881.553   2
  -7  -2   2 35409.1 863.474   4
   7  -2  -1 5702.08 333.089   2
  -7  -2   1 4682.97 336.526   4
  -7  -2   0 19075.4 680.652   4
  -7  -2  -1 3665.73 318.780   4
  -7  -2  -2 3453.64 318.874   4
  -7  -2  -3 1779.74 245.018   4
  -7  -2  -4 35583.5 1000.27   4
  -7  -2  -5 17707.0 471.306   8
  -7  -2  -5 17504.9 702.780   4
  -7  -2  -6 32432.5 676.361   8
  -7  -2  -6 32849.1 953.702   4
  -7  -2  -7 29314.9 652.462   8
  -7  -2  -7 27984.1 818.198   4
  -7  -2  -8 63942.6 959.718   8
  -7  -2  -9 5467.16 243.210  12
  -7  -2  -9 4879.20 266.610   8
  -7  -2 -10 2599.66 170.358  12
  -7  -2 -10 2244.47 173.401   8
  -7  -2 -11 3944.33 184.968  12
  -7  -2 -11 3475.22 204.694  10
  -7  -2 -12 4218.17 153.692  12
  -7  -2 -12 4448.10 183.197  10
   7  -1 -15 17723.8 371.615   5
   7  -1 -14 9773.38 339.446   5
   7  -1 -13 2939.54 223.504   5
   7  -1 -12 16935.3 511.768   5
   7  -1 -11 13810.8 466.430   5
   7  -1 -10 11343.2 403.759   5
   7  -1  -9 28815.8 516.246  11
   7  -1  -9 30382.3 624.540   5
   7  -1  -9 30960.9 1015.41   2
   7  -1  -8 5001.31 414.450   2
   7  -1  -8 5800.12 263.091   5
   7  -1  -7 36073.0 1071.00   2
   7  -1  -6 262.964 146.018   2
   7  -1  -5 101205. 1674.78   2
  -7  -1   5 105988. 1300.67   4
   7  -1  -4 22001.1 759.810   2
  -7  -1   4 22548.8 626.984   4
   7  -1  -3 4639.35 342.710   2
  -7  -1   3 4325.81 293.763   4
   7  -1  -2 95748.4 1430.66   2
  -7  -1   2 96545.6 1392.00   4
   7  -1  -1 17003.6 574.456   2
  -7  -1   1 16428.3 599.303   4
  -7  -1   0 54757.3 1116.35   4
  -7  -1  -1 8940.67 470.004   4
  -7  -1  -2 17807.5 666.820   4
  -7  -1  -3 339.206 132.512   4
  -7  -1  -4 7610.19 448.418   4
  -7  -1  -5 64419.1 1267.70   4
  -7  -1  -6 5315.61 261.559   8
  -7  -1  -6 5689.98 380.707   4
  -7  -1  -7 15957.2 473.337   8
  -7  -1  -8 7755.43 337.755   8
  -7  -1  -9 16263.5 468.340   8
  -7  -1 -10 1720.81 141.350  12
  -7  -1 -10 1714.29 174.283  10
  -7  -1 -10 1751.08 153.678   8
  -7  -1 -11 30.3835 53.1663  12
  -7  -1 -11 15.0349 67.9450  10
  -7  -1 -12 918.690 87.3277  12
  -7  -1 -12 887.120 106.455  10
  -7  -1 -13 1360.95 91.0257  10
   7   0 -15 20169.3 413.447   5
   7   0 -14 646.894 119.213   5
   7   0 -14 820.969 94.0124   9
   7   0 -13 3325.44 234.476   5
   7   0 -13 2968.39 176.671   9
   7   0 -12 2290.25 208.153   5
   7   0 -12 2316.82 169.573   9
   7   0 -11 85258.2 1128.49   5
   7   0 -11 85255.4 980.514   9
   7   0 -10 1014.05 140.161   5
   7   0 -10 1182.43 130.688   9
   7   0  -9 25900.1 568.276   5
   7   0  -9 24948.5 857.508   2
   7   0  -9 26022.4 496.385   9
   7   0  -9 25056.9 472.478   7
   7   0  -8 30368.2 581.898   6
   7   0  -8 29439.8 550.738   5
   7   0  -8 29425.6 947.959   2
   7   0  -7 4785.28 387.273   2
   7   0  -6 9997.00 537.066   2
  -7   0   6 10223.6 416.392   4
   7   0  -5 7754.56 460.718   2
  -7   0   5 7767.56 373.752   4
  -7   0   4 555.418 126.301   4
   7   0  -4 536.551 139.012   2
   7   0  -3 183724. 2042.15   2
  -7   0   3 176772. 1877.00   4
  -7   0   2 3311.47 277.539   4
  -7   0   1 20692.8 669.779   4
  -7   0   0 8965.27 451.668   4
  -7   0  -1 5409.25 358.697   4
  -7   0  -2 17657.4 646.786   4
  -7   0  -3 51806.3 1099.82   4
  -7   0  -4 35.5345 98.9947   4
  -7   0  -5 9569.47 469.312   4
  -7   0  -6 605.312 145.098   4
   7   0   7 11012.8 563.503   3
  -7   0  -7 9923.50 364.578   8
  -7   0  -8 2930.38 208.538   8
  -7   0  -9 3805.95 254.957  10
  -7   0  -9 3778.34 224.088   8
  -7   0 -10 1388.48 164.097  10
  -7   0 -11 686.229 93.3577  12
  -7   0 -11 657.769 119.283  10
  -7   0 -12 527.691 90.2539  10
  -7   0 -12 434.307 67.1846  12
  -7   0 -13 23179.7 378.038  10
   7   1 -15 17486.1 294.152   9
   7   1 -14 9279.41 330.235   5
   7   1 -14 9236.45 282.061   9
   7   1 -13 3147.14 222.214   5
   7   1 -13 2814.99 191.140   9
   7   1 -12 16548.0 502.813   5
   7   1 -12 16753.1 464.715   9
   7   1 -11 13645.8 449.341   5
   7   1 -11 14076.4 431.372   9
   7   1 -11 13970.0 423.716   7
   7   1 -10 11533.5 398.196   5
   7   1 -10 12007.8 392.987   9
   7   1 -10 11602.8 380.416   7
   7   1  -9 30342.3 604.761   5
   7   1  -9 30237.8 598.278   9
   7   1  -9 30011.4 546.909   7
   7   1  -8 5862.30 271.174   6
   7   1  -8 5201.85 230.685   5
  -7   1   7 39242.0 841.065   4
  -7   1   6 315.519 105.948   4
  -7   1   5 104720. 1463.79   4
  -7   1   4 22742.8 698.390   4
  -7   1   3 5104.75 343.031   4
  -7   1   2 98144.3 1474.13   4
  -7   1   1 16136.7 604.099   4
  -7   1   0 54039.5 1104.46   4
  -7   1  -1 8491.08 446.597   4
  -7   1  -2 18571.2 651.276   4
  -7   1  -3 478.657 137.860   4
   7   1   4 7644.18 390.290   3
  -7   1  -4 7110.98 398.558   4
   7   1   5 64532.5 1194.33   3
  -7   1  -5 63796.8 1153.55   4
   7   1   6 5059.53 363.820   3
  -7   1  -6 5113.51 254.663   8
   7   1   7 15544.8 645.730   3
  -7   1  -7 15195.4 461.384  10
  -7   1  -7 15301.3 449.209   8
  -7   1  -8 7732.48 348.287  10
  -7   1  -9 16731.6 517.865  10
  -7   1 -10 2072.46 192.056  10
   7   1  11 53.2708 53.8825  11
  -7   1 -11 38.7697 74.9917  10
  -7   1 -12 951.964 115.350  10
  -7   1 -13 1490.32 106.656  10
   7   2 -15 2634.77 126.643   9
   7   2 -14 2672.44 161.533   9
   7   2 -13 3003.09 203.535   5
   7   2 -13 3073.11 200.037   9
   7   2 -12 7642.71 325.490   5
   7   2 -12 7992.84 335.609   9
   7   2 -12 8401.95 335.333   7
   7   2 -11 9204.51 353.993   5
   7   2 -11 10278.2 383.332   9
   7   2 -11 9763.38 366.097   7
   7   2 -10 6545.56 300.694   5
   7   2 -10 7396.07 331.022   9
   7   2 -10 6780.15 302.258   7
   7   2  -9 10523.7 384.184   6
   7   2  -9 10892.3 351.847   5
   7   2  -9 11020.9 381.949   9
   7   2  -9 11204.8 366.770   7
   7   2  -8 56663.9 846.671   6
   7   2  -8 55579.9 704.059   5
   7   2  -8 56984.2 737.464   7
   7   2  -7 11837.6 365.034   6
  -7   2   7 11536.1 508.151   4
  -7   2   7 11311.6 459.286   3
  -7   2   6 9702.38 477.515   4
  -7   2   6 9753.59 438.759   3
  -7   2   5 10980.3 517.108   4
  -7   2   4 27575.8 824.476   4
  -7   2   3 28153.3 831.465   4
  -7   2   2 36706.0 952.081   4
  -7   2   1 4889.61 354.141   4
  -7   2   0 18386.5 672.152   4
  -7   2  -1 3954.12 318.903   4
   7   2   2 3317.07 208.065   3
  -7   2  -2 2981.66 275.544   4
   7   2   3 1788.26 178.847   3
  -7   2  -3 1978.42 222.590   4
   7   2   4 34623.4 808.548   3
  -7   2  -4 35692.4 871.775   4
   7   2   5 17935.6 622.317   3
   7   2   6 32060.4 860.258   3
  -7   2  -6 32951.3 642.191  10
   7   2   7 29395.4 833.367   3
  -7   2  -7 30999.2 662.729  10
  -7   2  -8 64864.5 989.040  10
  -7   2  -9 5249.92 297.797  10
  -7   2 -10 2442.08 202.912  10
  -7   2 -11 3736.39 230.613  10
   7   2  12 4272.39 166.067  11
  -7   2 -12 4354.89 210.713  10
  -7   2 -13 3347.46 141.888  10
   7   3 -15 4898.52 137.789   9
   7   3 -14 936.156 98.3654   9
   7   3 -13 1705.18 150.185   9
   7   3 -13 2482.53 177.803   7
   7   3 -12 3636.97 200.770   5
   7   3 -12 3982.27 235.210   9
   7   3 -12 4235.22 240.234   7
   7   3 -11 4773.02 244.600   5
   7   3 -11 5090.80 274.571   9
   7   3 -11 4853.56 268.827   7
   7   3 -10 17397.3 433.612   5
   7   3 -10 16676.2 478.404   7
   7   3  -9 3246.60 217.110   6
   7   3  -9 3077.47 215.784   9
   7   3  -9 3112.58 211.033   7
   7   3  -8 5394.03 273.030   6
   7   3  -8 5301.37 266.498   9
   7   3  -8 5625.11 269.079   7
   7   3  -7 14632.3 389.576   7
   7   3  -7 14592.2 423.801   6
  -7   3   7 13917.4 566.229   3
   7   3  -7 15178.5 452.865   1
   7   3  -6 9298.57 320.874   6
  -7   3   6 9356.34 512.107   4
  -7   3   6 9168.67 481.139   3
   7   3  -6 9295.16 342.377   1
  -7   3   5 748.680 175.175   4
  -7   3   4 3186.11 311.068   4
  -7   3   3 87924.5 1550.83   4
  -7   3   2 4527.90 357.931   4
  -7   3   1 18910.9 711.668   4
  -7   3   0 48876.4 1119.75   4
  -7   3  -1 13923.8 588.035   4
  -7   3  -2 4667.17 337.518   4
  -7   3  -3 55111.2 1100.67   4
  -7   3  -5 41425.5 660.306  10
  -7   3  -6 1148.93 143.112  10
  -7   3  -7 2523.54 203.332  10
  -7   3  -8 2993.27 221.413  10
  -7   3  -9 7219.23 334.416  10
  -7   3 -10 240.017 94.7630  10
  -7   3 -11 2102.85 165.013  10
   7   3  12 995.303 86.3807  11
  -7   3 -12 887.291 95.4786  10
  -7   3 -13 12565.8 219.123  10
   7   4 -14 18730.8 277.095   9
   7   4 -13 3210.55 161.705   9
   7   4 -13 3908.40 182.603   7
   7   4 -12 409.383 102.072   7
   7   4 -12 281.328 89.7763   9
   7   4 -11 962.564 135.065   7
   7   4 -11 1204.48 138.802   9
   7   4 -10 6786.79 302.276   9
   7   4 -10 6505.61 300.194   7
   7   4  -9 4832.39 263.447   9
   7   4  -9 5193.06 274.561   7
   7   4  -8 18466.6 477.400   6
   7   4  -8 18916.7 499.658   9
   7   4  -8 18920.2 502.425   7
   7   4  -7 20520.9 508.809   6
   7   4  -7 20654.3 551.923   1
   7   4  -7 21559.7 523.596   7
   7   4  -6 2164.07 169.510   6
   7   4  -6 2253.42 188.678   1
   7   4  -6 2438.57 179.163   7
   7   4  -5 8279.46 297.762   7
   7   4  -5 8206.26 333.156   1
   7   4  -5 8421.66 310.101   6
   7   4  -4 6581.23 251.597   7
   7   4  -4 7131.76 279.186   6
   7   4  -4 6887.40 301.976   1
  -7   4   4 7029.80 465.612   4
   7   4  -3 14115.2 380.593   6
   7   4  -3 14631.9 420.685   1
  -7   4   3 14149.8 656.917   4
   7   4  -2 503.335 100.647   1
  -7   4   2 537.407 167.989   4
  -7   4   1 10065.3 537.902   4
   7   4  -1 10259.1 336.191   1
  -7   4   0 10910.8 545.691   4
   7   4   0 11020.3 344.498   1
   7   4   1 8861.41 310.765   1
  -7   4  -1 8990.16 488.888   4
   7   4   2 13587.6 385.689   1
  -7   4  -2 14504.6 568.286   4
   7   4   3 100318. 1044.77   1
   7   4   4 6542.53 277.711   1
  -7   4  -5 3841.98 215.964  10
   7   4   5 3918.95 218.822   1
  -7   4  -6 1533.05 152.902  10
   7   4   6 1454.21 145.554   1
   7   4   7 349.639 85.8344   1
  -7   4  -7 300.950 99.4379  10
  -7   4  -8 10846.7 385.404  10
   7   4   8 10986.0 316.596   1
  -7   4  -9 4283.14 240.500  10
  -7   4 -10 9734.00 327.519  10
  -7   4 -11 408.976 75.1261  10
   7   4  12 155.956 43.0671  11
  -7   4 -12 170.042 46.9095  10
   7   5 -12 2375.97 121.996   9
   7   5 -12 2671.64 150.913   7
   7   5 -11 248.860 89.7645   7
   7   5 -11 340.013 76.3748   9
   7   5 -10 3696.80 194.775   9
   7   5 -10 3651.52 214.103   7
   7   5  -9 7230.05 283.302   9
   7   5  -9 7342.09 316.207   7
   7   5  -8 29857.9 531.719   6
   7   5  -8 30120.7 579.208   9
   7   5  -8 29052.2 626.971   7
   7   5  -7 422.353 108.910   7
   7   5  -7 428.890 97.0273   6
   7   5  -7 500.475 100.963   9
   7   5  -7 378.955 105.401   1
   7   5  -6 11295.8 391.761   7
   7   5  -6 10834.3 344.311   6
   7   5  -6 10798.1 350.814   9
   7   5  -6 10966.3 413.728   1
   7   5  -5 31118.3 681.588   1
   7   5  -5 30843.9 585.363   6
   7   5  -5 30757.8 626.196   7
   7   5  -4 15155.7 440.124   7
   7   5  -4 14385.2 400.767   6
   7   5  -4 14866.8 471.192   1
   7   5  -3 25770.9 535.547   6
   7   5  -3 26095.0 557.058   7
   7   5  -3 26615.6 618.039   1
   7   5  -2 16551.3 431.555   7
   7   5  -2 16572.6 434.280   6
   7   5  -2 16740.2 488.213   1
   7   5  -1 22189.2 560.180   1
   7   5   0 21335.3 541.959   1
   7   5   1 26031.5 598.988   1
   7   5   2 8296.93 340.831   1
   7   5   3 32220.1 657.921   1
   7   5   4 39015.2 718.933   1
  -7   5  -5 12930.5 360.564  10
   7   5   5 12623.7 406.279   1
  -7   5  -6 1722.08 150.353  10
   7   5   6 1563.66 148.976   1
  -7   5  -7 12961.5 377.614  10
   7   5   7 12871.6 369.130   1
   7   5   8 1696.45 131.103   1
  -7   5  -8 1501.72 137.131  10
   7   5   9 1540.17 104.342   1
  -7   5  -9 1494.13 126.352  10
  -7   5 -10 6650.95 212.030  10
   7   5  11 5760.90 155.891  11
  -7   5 -11 5565.92 146.999  10
   7   6 -11 3596.16 148.775   7
   7   6 -10 3571.75 176.014   7
   7   6  -9 540.139 98.3837   7
   7   6  -9 411.511 63.6447   9
   7   6  -8 2414.81 130.574   9
   7   6  -8 2393.42 176.929   7
   7   6  -7 18073.8 473.511   1
   7   6  -7 18178.3 479.050   7
   7   6  -6 5407.71 277.815   1
   7   6  -6 5597.95 279.187   7
   7   6  -5 21457.9 537.259   7
   7   6  -5 20698.9 550.104   1
   7   6  -4 2615.40 210.022   1
   7   6  -4 2541.91 196.698   7
   7   6  -3 5141.98 265.228   7
   7   6  -3 5213.15 288.979   1
   7   6  -2 1886.23 167.127   7
   7   6  -2 1824.23 144.400   6
   7   6  -2 1993.38 192.686   1
   7   6  -1 5665.01 250.239   6
   7   6  -1 5388.83 297.947   1
   7   6   0 22916.3 592.543   1
   7   6   1 582.252 122.625   1
   7   6   2 14159.9 462.306   1
   7   6   3 22013.4 562.420   1
   7   6   4 25195.6 585.680   1
   7   6   5 3157.93 207.992   1
   7   6   6 3234.32 197.795   1
  -7   6  -7 145.315 51.5800  10
   7   6   7 134.518 69.8520   1
  -7   6  -8 7050.37 197.321  10
   7   6   8 7305.23 214.967   1
  -7   6  -9 8168.76 165.409  10
   7   6   9 8075.28 158.317   1
   7   7  -9 4602.17 156.531   7
   7   7  -8 5785.34 206.327   7
   7   7  -7 4084.27 195.819   7
   7   7  -6 6416.34 242.886   1
   7   7  -6 6623.45 261.841   7
   7   7  -5 20746.6 464.205   1
   7   7  -5 20999.8 475.105   7
   7   7  -4 5870.89 261.895   7
   7   7  -4 5912.87 267.389   1
   7   7  -3 6537.65 279.433   7
   7   7  -3 6194.47 282.971   1
   7   7  -2 737.802 109.874   7
   7   7  -2 847.631 124.172   1
   7   7  -1 1849.08 156.041   7
   7   7  -1 1975.16 175.581   1
   7   7   0 7886.38 298.117   7
   7   7   0 7825.58 328.193   1
   7   7   1 14158.7 432.269   1
   7   7   2 8965.47 340.593   1
   7   7   3 10210.3 253.822   6
   7   7   3 10458.5 354.351   1
   7   7   4 104.061 70.9530   1
   7   7   5 5200.08 219.633   1
   7   7   6 1519.29 111.287   1
   7   7   7 11085.3 228.446   1
   7   8  -6 1200.80 79.4541   7
   7   8  -5 24276.8 356.913   7
   7   8  -4 3249.08 135.916   1
   7   8  -4 3207.68 146.535   7
   7   8  -3 5872.27 202.076   7
   7   8  -3 5588.41 189.765   1
   7   8  -2 16689.0 342.907   1
   7   8  -2 17196.4 342.199   7
   7   8  -1 1742.36 118.931   7
   7   8  -1 1596.80 119.164   1
   7   8   0 4417.90 190.682   1
   7   8   0 4571.19 174.744   7
   7   8   1 1540.77 101.865   7
   7   8   1 1523.82 117.020   1
   7   8   2 5228.25 164.930   7
   7   8   2 5494.90 198.812   1
   7   8   3 175.917 41.5649   7
   7   8   3 107.713 49.4574   1
   7   8   4 478.509 59.1963   1
   7   8   5 8073.95 159.186   1
   8  -8  -5 824.873 67.0180  13
   8  -8  -4 1173.73 70.8643   8
   8  -8  -4 1336.91 88.5300  13
   8  -8  -3 1402.89 88.9776   8
   8  -8  -3 1364.99 93.2532  13
   8  -8  -2 4529.46 158.237  13
   8  -8  -1 3644.37 139.185  13
   8  -8   0 2408.84 108.335  13
   8  -8   1 2917.09 99.0103  13
   8  -7  -8 6630.58 193.504  13
   8  -7  -7 528.607 82.5927  13
   8  -7  -6 1255.81 121.235  13
   8  -7  -6 1074.01 77.9547   8
   8  -7  -5 4665.11 223.901  13
   8  -7  -4 16251.6 422.797  13
   8  -7  -3 5477.46 254.394  13
   8  -7  -2 12081.4 372.650  13
   8  -7  -1 23195.6 506.105  13
   8  -7   0 5572.37 247.042  13
  -8  -7   0 5408.97 204.826   8
   8  -7   1 7505.04 272.640  13
  -8  -7  -1 6907.12 249.312   8
   8  -7   2 643.679 91.2480  13
  -8  -7  -2 592.728 94.1399   8
   8  -7   3 4420.07 181.064  13
  -8  -7  -3 4047.31 203.220   8
   8  -7   4 1750.98 102.676  13
  -8  -7  -4 1819.90 139.752   8
  -8  -7  -5 4858.47 200.739   8
  -8  -7  -6 4367.77 165.252   8
   8  -6 -10 407.934 58.6770  13
   8  -6  -9 5265.26 202.908  13
   8  -6  -8 8104.83 225.010   5
   8  -6  -8 8313.76 288.559  13
   8  -6  -7 21285.4 414.761   5
   8  -6  -7 21969.4 495.489  13
   8  -6  -6 292.318 96.5552  13
   8  -6  -5 6153.03 297.586  13
   8  -6  -4 332.481 105.480  13
   8  -6  -3 173.148 92.2331  13
   8  -6  -2 5313.50 284.854  13
   8  -6  -1 2640.49 207.281  13
   8  -6   0 5328.48 284.193  13
  -8  -6   0 5428.77 258.013   8
   8  -6   1 5102.90 273.463  13
  -8  -6  -1 4769.46 254.379   8
   8  -6   2 829.033 128.522  13
  -8  -6  -2 697.277 127.196   8
   8  -6   3 7111.78 298.522  13
  -8  -6  -3 7448.65 331.286   8
   8  -6   4 17626.7 436.503  13
  -8  -6  -4 18131.3 511.296   8
   8  -6   5 25097.3 474.357  13
  -8  -6  -5 24975.1 583.412   8
   8  -6   6 10096.2 265.361  13
  -8  -6  -6 10512.0 358.879   8
   8  -6   7 15798.2 249.231  13
  -8  -6  -7 17398.7 412.145   8
  -8  -6  -8 7095.55 219.341   8
   8  -5 -11 678.039 71.4009   5
   8  -5 -10 5767.04 216.274   5
   8  -5 -10 5678.15 209.227  13
   8  -5  -9 6520.11 253.345   5
   8  -5  -9 6443.43 253.877  13
   8  -5  -8 6793.66 279.387   5
   8  -5  -8 6748.26 282.449  13
   8  -5  -7 13023.3 408.658  13
   8  -5  -6 14795.6 444.525  13
   8  -5  -5 3540.60 232.298  13
   8  -5  -5 3549.70 230.157  11
   8  -5  -4 12129.4 417.030  13
   8  -5  -4 12556.9 393.856  11
   8  -5  -3 2692.37 207.655  13
   8  -5  -3 3199.85 204.370  11
   8  -5  -2 12093.8 420.411  13
   8  -5  -2 11887.9 346.828  11
   8  -5  -1 33836.8 695.055  13
  -8  -5   0 15082.4 435.648   8
  -8  -5  -1 20263.2 529.094   8
  -8  -5  -2 17874.4 521.208   8
  -8  -5  -3 4897.04 289.312   8
  -8  -5  -4 23309.3 623.694   8
  -8  -5  -5 10406.9 421.642   8
  -8  -5  -6 12996.4 461.924   8
  -8  -5  -7 11003.2 400.227   8
  -8  -5  -8 4515.66 233.810   8
  -8  -5  -9 9182.13 268.939   8
   8  -4 -13 4904.02 147.692   5
   8  -4 -12 1176.12 107.110   5
   8  -4 -11 9453.56 310.384   5
   8  -4 -10 2615.10 191.320   5
   8  -4  -9 5949.03 284.590   5
   8  -4  -9 5363.95 234.910  13
   8  -4  -8 7197.81 289.882  13
   8  -4  -7 12793.0 437.347  11
   8  -4  -7 13155.8 396.786  13
   8  -4  -6 3826.97 242.679  11
   8  -4  -6 3518.19 214.186  13
   8  -4  -5 5450.17 265.880  13
   8  -4  -5 5485.64 274.399  11
   8  -4  -5 5579.42 397.945   2
   8  -4  -4 1766.40 162.258  13
   8  -4  -4 1651.58 157.424  11
   8  -4  -4 1616.49 200.312   2
   8  -4  -3 1610.42 153.785  13
   8  -4  -3 1762.04 153.229  11
   8  -4  -2 5442.92 241.826  11
  -8  -4   2 5208.14 357.650   4
   8  -4  -1 5725.14 230.122  11
  -8  -4   1 5425.35 384.958   4
  -8  -4   0 11304.6 351.309   8
  -8  -4   0 10771.4 569.400   4
  -8  -4  -1 1861.73 270.785   4
  -8  -4  -1 1441.47 150.943   8
  -8  -4  -2 24923.8 600.414   8
  -8  -4  -2 25029.4 889.236   4
  -8  -4  -3 9190.09 384.102   8
  -8  -4  -3 8198.17 515.200   4
  -8  -4  -4 43018.6 844.842   8
  -8  -4  -5 15596.0 525.281   8
  -8  -4  -6 84.8266 94.8170   8
  -8  -4  -7 663.356 129.857   8
  -8  -4  -8 13285.4 438.961   8
  -8  -4  -9 548.699 99.7308   8
  -8  -4 -10 3173.80 157.185   8
   8  -3 -14 52.8367 47.7861   5
   8  -3 -13 3199.10 174.623   5
   8  -3 -12 1218.99 137.763   5
   8  -3 -11 5619.17 280.503   5
   8  -3 -10 7196.65 327.631   5
   8  -3  -9 1324.38 156.687   5
   8  -3  -8 457.070 113.372  11
   8  -3  -7 27950.0 609.400  11
   8  -3  -7 27058.5 959.222   2
   8  -3  -6 27175.1 482.763  13
   8  -3  -6 27978.1 591.522  11
   8  -3  -6 27069.1 955.734   2
   8  -3  -5 4525.20 199.902  13
   8  -3  -5 5251.85 256.304  11
   8  -3  -5 4609.27 398.694   2
   8  -3  -4 1441.52 137.167  11
   8  -3  -4 1431.71 229.225   2
   8  -3  -3 11798.5 561.423   2
  -8  -3   3 11975.8 517.141   4
   8  -3  -2 10303.0 485.581   2
  -8  -3   2 10430.9 516.425   4
  -8  -3   1 14915.9 637.089   4
  -8  -3   0 8481.47 500.718   4
  -8  -3  -1 22871.8 839.947   4
  -8  -3  -2 45223.7 749.729   8
  -8  -3  -2 44754.7 1178.47   4
  -8  -3  -3 9734.51 379.367   8
  -8  -3  -3 9069.99 541.910   4
  -8  -3  -4 2478.23 306.846   4
  -8  -3  -4 2599.71 212.143   8
  -8  -3  -5 14402.3 486.935   8
  -8  -3  -5 15381.3 684.171   4
  -8  -3  -6 5737.63 322.663   8
  -8  -3  -7 12934.2 466.709   8
  -8  -3  -8 16392.4 505.537   8
  -8  -3  -9 212.934 81.8273   8
  -8  -3 -10 6543.98 252.436   8
  -8  -3 -11 553.970 74.4400  10
   8  -2 -15 3518.72 127.012   5
   8  -2 -14 17422.6 378.741   5
   8  -2 -13 5379.36 256.730   5
   8  -2 -12 11285.1 398.295   5
   8  -2 -11 6673.28 325.490   5
   8  -2 -10 15390.1 486.974   5
   8  -2  -9 32750.9 642.377  11
   8  -2  -9 34068.8 703.004   5
   8  -2  -8 23023.8 533.862  11
   8  -2  -8 22689.2 892.409   2
   8  -2  -7 23719.1 530.973  11
   8  -2  -7 23280.1 909.789   2
   8  -2  -6 1202.95 129.168  11
   8  -2  -6 1656.34 262.341   2
   8  -2  -5 3053.51 325.359   2
   8  -2  -4 5742.75 418.827   2
  -8  -2   4 5539.10 336.347   4
   8  -2  -3 5217.50 378.741   2
  -8  -2   3 4858.32 339.349   4
   8  -2  -2 9786.56 479.390   2
  -8  -2   2 9778.97 488.673   4
  -8  -2   1 5662.21 392.559   4
  -8  -2   0 10997.7 561.509   4
  -8  -2  -1 3439.09 334.062   4
  -8  -2  -2 14735.9 665.178   4
  -8  -2  -3 13485.5 640.241   4
  -8  -2  -4 2566.37 199.896   8
  -8  -2  -4 2697.94 302.810   4
  -8  -2  -5 14281.0 466.017   8
  -8  -2  -5 14312.5 667.733   4
  -8  -2  -6 4371.83 273.010   8
  -8  -2  -6 4644.86 357.325   4
  -8  -2  -7 5325.67 302.150   8
  -8  -2  -8 4737.31 280.205   8
  -8  -2  -9 8713.30 350.097   8
  -8  -2 -10 1908.72 152.545   8
  -8  -2 -11 2518.74 161.557  10
  -8  -2 -12 1949.74 108.802  10
   8  -1 -15 14933.1 302.694   5
   8  -1 -14 3374.75 193.785   5
   8  -1 -13 7641.66 323.757   5
   8  -1 -12 4205.24 263.388   5
   8  -1 -11 26401.7 636.682   5
   8  -1 -10 9680.90 386.037   5
   8  -1  -9 8441.51 301.049  11
   8  -1  -9 9035.62 356.843   5
   8  -1  -8 6724.48 260.416  11
   8  -1  -8 6805.47 301.936   5
   8  -1  -8 7319.44 510.457   2
   8  -1  -7 15461.4 376.196  11
   8  -1  -7 15226.0 719.686   2
   8  -1  -6 4052.99 374.177   2
   8  -1  -5 7584.43 493.769   2
  -8  -1   5 8181.83 397.847   4
   8  -1  -4 23383.6 823.604   2
  -8  -1   4 24108.1 708.795   4
   8  -1  -3 12422.3 577.476   2
  -8  -1   3 11533.0 515.170   4
  -8  -1   2 4436.24 340.288   4
  -8  -1   1 47082.7 1087.76   4
  -8  -1   0 13726.9 602.375   4
  -8  -1  -1 22600.8 793.268   4
  -8  -1  -2 7969.97 483.176   4
  -8  -1  -3 14012.8 639.713   4
  -8  -1  -4 6593.58 441.266   4
   8  -1   5 26873.9 479.506  11
  -8  -1  -5 27784.9 630.601   8
  -8  -1  -5 28659.1 889.167   4
  -8  -1  -6 1589.94 208.875   4
   8  -1   6 1709.09 131.296  11
  -8  -1  -6 1733.17 184.129   8
  -8  -1  -7 35838.3 743.311   8
  -8  -1  -8 16624.2 502.905   8
  -8  -1  -9 2619.34 199.161   8
  -8  -1 -10 2832.39 210.728  10
  -8  -1 -10 2714.70 179.677   8
  -8  -1 -11 3912.82 215.859  10
  -8  -1 -12 7658.16 238.236  10
  -8  -1 -13 1902.13 77.6139  10
   8   0 -15 70.6480 60.3440   5
   8   0 -14 267.397 84.8152   5
   8   0 -14 474.130 69.1521   9
   8   0 -13 2169.15 188.495   5
   8   0 -13 1937.62 135.772   9
   8   0 -12 11.8347 87.1287   5
   8   0 -12 41.8035 77.0759   9
   8   0 -11 5981.40 306.860   5
   8   0 -11 5706.23 255.731   9
   8   0 -10 187.929 103.116   5
   8   0 -10 194.407 90.5874   9
   8   0  -9 80.3950 89.2652   5
   8   0  -9 91.1005 68.1164   9
   8   0  -9 320.381 114.283   2
   8   0  -8 24751.4 562.012   6
   8   0  -8 24850.2 536.793   5
   8   0  -8 24527.3 886.362   2
   8   0  -7 1255.70 128.722   6
   8   0  -7 1043.44 205.976   2
   8   0  -6 20700.9 799.642   2
  -8   0   6 21070.2 634.360   4
  -8   0   5 108.099 84.9043   4
   8   0  -5 86.5325 111.338   2
   8   0  -4 40867.7 1061.13   2
  -8   0   4 37800.1 919.181   4
  -8   0   3 1536.44 205.579   4
  -8   0   2 13366.5 579.359   4
  -8   0   1 12795.9 576.210   4
  -8   0   0 45142.6 1086.08   4
  -8   0  -1 14983.7 641.368   4
  -8   0  -2 2094.49 259.244   4
  -8   0  -3 4094.57 343.068   4
  -8   0  -4 19615.4 715.081   4
  -8   0  -5 804.235 162.777   4
   8   0   5 1029.44 115.230  11
  -8   0  -5 1111.58 147.061   8
  -8   0  -6 232.432 96.2262   4
   8   0   6-4.29563 70.5000  11
   8   0   6-0.91336 105.324   3
  -8   0  -6 17.2642 87.8713   8
   8   0   7 1909.86 157.934  11
  -8   0  -7 1785.63 186.609   8
   8   0   8 23099.8 500.138  11
  -8   0  -8 23521.2 590.985   8
   8   0   9 9614.35 307.273  11
  -8   0  -9 10044.4 402.420  10
  -8   0 -10 2854.74 215.764  10
  -8   0 -11-21.8675 68.5021  10
  -8   0 -12 1052.58 105.225  10
  -8   0 -13 6884.89 170.513  10
   8   1 -15 13391.6 196.736   9
   8   1 -14 3429.04 188.963   5
   8   1 -14 3000.34 149.018   9
   8   1 -13 7609.32 310.926   5
   8   1 -13 7762.95 278.017   9
   8   1 -12 3984.01 243.972   5
   8   1 -12 4110.41 227.271   9
   8   1 -11 25484.0 599.666   5
   8   1 -11 25351.3 566.211   9
   8   1 -10 9123.51 352.507   5
   8   1 -10 10006.4 364.758   9
   8   1 -10 9560.36 329.506   7
   8   1  -9 8952.78 368.437   6
   8   1  -9 9183.34 344.813   5
   8   1  -9 9019.65 335.222   9
   8   1  -9 8961.31 294.863   7
   8   1  -8 6991.68 312.619   6
   8   1  -8 6770.44 270.358   5
   8   1  -7 15646.7 434.949   6
  -8   1   6 4140.66 315.463   4
  -8   1   5 8703.57 454.906   4
  -8   1   4 23255.7 755.744   4
  -8   1   3 12376.2 561.725   4
  -8   1   2 4453.57 352.259   4
  -8   1   1 47340.0 1118.89   4
  -8   1   0 13812.8 611.468   4
  -8   1  -1 21129.9 754.894   4
  -8   1  -2 7858.09 462.429   4
   8   1   3 13577.4 501.267   3
  -8   1  -3 13234.7 586.993   4
   8   1   4 5938.34 359.431   3
  -8   1  -4 6596.86 414.550   4
   8   1   5 26903.7 779.678   3
  -8   1  -5 28137.6 640.017   8
  -8   1  -5 28370.8 793.935   4
   8   1   6 1777.76 213.632   3
  -8   1  -6 1485.79 169.469   8
  -8   1  -7 37043.9 735.729  10
  -8   1  -8 17340.5 525.934  10
  -8   1  -9 2660.43 218.261  10
   8   1  10 2581.94 163.419  11
  -8   1 -10 2808.29 213.877  10
   8   1  11 3856.60 166.944  11
  -8   1 -11 4542.99 239.618  10
  -8   1 -12 7446.50 250.240  10
  -8   1 -13 2297.55 101.157  10
   8   2 -15 3735.37 118.025   9
   8   2 -14 15832.9 332.759   9
   8   2 -13 5549.90 238.591   5
   8   2 -13 5576.86 246.645   9
   8   2 -12 10734.1 352.340   5
   8   2 -12 11100.6 374.981   9
   8   2 -11 6823.10 291.847   5
   8   2 -11 6722.52 312.117   9
   8   2 -11 6754.00 287.371   7
   8   2 -10 15495.5 436.616   5
   8   2 -10 15589.8 474.735   9
   8   2 -10 15490.6 429.418   7
   8   2  -9 34138.0 711.335   6
   8   2  -9 33516.3 599.516   5
   8   2  -9 34784.3 691.621   9
   8   2  -9 33281.6 608.290   7
   8   2  -8 22932.9 566.460   6
   8   2  -8 22435.4 459.325   7
   8   2  -7 24213.8 557.594   6
  -8   2   7 22856.5 718.138   4
  -8   2   6 1223.46 196.992   4
   8   2  -6 1024.66 125.583   6
   8   2  -6 1142.54 129.616   1
  -8   2   5 3149.11 298.445   4
  -8   2   4 5597.11 394.509   4
  -8   2   3 5563.46 404.769   4
  -8   2   2 10787.5 550.523   4
  -8   2   1 5411.35 398.167   4
  -8   2   0 11368.7 570.287   4
  -8   2  -1 3463.63 319.021   4
  -8   2  -2 14560.5 620.934   4
  -8   2  -3 12993.0 578.155   4
  -8   2  -4 2663.95 164.893  10
  -8   2  -4 2804.51 264.348   4
   8   2   4 2087.99 195.085   3
   8   2   5 14088.7 522.457   3
  -8   2  -5 14737.0 411.685  10
   8   2   6 3852.20 278.177   3
  -8   2  -6 4509.15 255.016  10
  -8   2  -7 5572.98 292.679  10
  -8   2  -8 5178.54 288.190  10
  -8   2  -9 9077.58 370.071  10
  -8   2 -10 2027.52 178.671  10
   8   2  11 2206.69 136.014  11
  -8   2 -11 2386.38 167.986  10
   8   2  12 1814.23 85.9743  11
  -8   2 -12 1950.52 124.215  10
  -8   2 -13 2120.77 83.7008  10
   8   3 -14 40.8607 57.1580   9
   8   3 -13 3298.13 179.272   9
   8   3 -12 1128.78 135.664   9
   8   3 -12 1453.56 151.734   7
   8   3 -11 5559.84 280.540   9
   8   3 -11 5569.47 261.785   7
   8   3 -10 7484.94 333.391   9
   8   3 -10 6955.15 295.287   7
   8   3  -9 1108.38 149.905   6
   8   3  -9 1293.22 154.517   9
   8   3  -9 1329.67 142.651   7
   8   3  -8 611.628 105.039   7
   8   3  -8 547.674 115.163   6
   8   3  -7 27985.8 606.832   6
   8   3  -7 28034.1 641.789   1
   8   3  -7 27427.5 525.956   7
   8   3  -6 27223.8 590.825   6
  -8   3   6 27426.4 875.839   4
   8   3  -6 27259.6 609.511   1
   8   3  -6 26774.5 480.241   7
   8   3  -5 4876.60 257.210   1
   8   3  -5 4855.34 249.972   6
  -8   3   5 5249.79 398.028   4
   8   3  -4 1479.29 145.896   1
  -8   3   4 1378.39 230.939   4
   8   3  -4 1410.68 140.375   6
  -8   3   3 12418.0 614.499   4
  -8   3   2 10183.4 556.856   4
  -8   3   1 15847.3 683.900   4
  -8   3   0 9028.63 511.647   4
  -8   3  -1 23738.5 807.141   4
  -8   3  -2 42954.0 1055.95   4
  -8   3  -3 10050.1 481.625   4
  -8   3  -5 14474.0 408.312  10
  -8   3  -6 6211.08 291.285  10
  -8   3  -7 13429.9 428.781  10
  -8   3  -8 16689.4 479.595  10
  -8   3  -9 362.744 99.7378  10
  -8   3 -10 6731.09 278.559  10
   8   3  11 712.159 83.8829  11
  -8   3 -11 617.779 87.8737  10
   8   3  12 10035.7 180.904  11
  -8   3 -12 10824.1 228.258  10
   8   4 -13 5222.41 179.617   9
   8   4 -12 1025.00 113.621   9
   8   4 -12 1255.22 120.862   7
   8   4 -11 9894.14 333.700   9
   8   4 -11 9411.92 314.864   7
   8   4 -10 2637.74 193.543   9
   8   4 -10 2449.81 182.247   7
   8   4  -9 5877.64 278.024   6
   8   4  -9 6299.70 298.958   9
   8   4  -9 6024.75 275.491   7
   8   4  -8 6944.18 304.467   6
   8   4  -8 6914.62 312.521   9
   8   4  -8 7408.36 306.196   7
   8   4  -7 12683.8 411.191   6
   8   4  -7 13600.1 466.285   1
   8   4  -7 12914.0 396.584   7
   8   4  -6 3852.42 234.806   6
   8   4  -6 3728.73 248.354   1
   8   4  -6 3854.48 219.838   7
   8   4  -5 5405.55 241.080   7
   8   4  -5 5386.85 290.148   1
   8   4  -5 5544.65 276.301   6
  -8   4   4 1580.92 236.977   4
   8   4  -4 1908.55 175.733   1
   8   4  -4 1672.97 160.892   6
   8   4  -4 1491.48 131.691   7
  -8   4   3 1784.97 261.957   4
   8   4  -3 1899.90 169.761   6
   8   4  -3 1564.21 163.023   1
   8   4  -2 5615.03 279.271   1
  -8   4   2 5629.45 424.763   4
  -8   4   1 5331.56 411.564   4
   8   4  -1 5633.67 271.545   1
  -8   4   0 11120.9 574.774   4
   8   4   0 11046.3 371.141   1
  -8   4  -1 1383.08 211.112   4
   8   4   1 1463.28 145.189   1
   8   4   2 25085.0 537.192   1
  -8   4  -2 24353.7 742.257   4
   8   4   3 8442.73 314.948   1
   8   4   4 41971.3 679.997   1
   8   4   5 15620.7 408.868   1
  -8   4  -5 14968.0 399.776  10
   8   4   6 245.961 72.9894   1
  -8   4  -6 571.685 102.092  10
  -8   4  -7 939.097 124.896  10
  -8   4  -8 13102.7 388.632  10
  -8   4  -9 513.268 92.1809  10
  -8   4 -10 3095.59 161.827  10
   8   4  11 1704.26 99.8202  11
  -8   4 -11 1724.71 99.0203  10
   8   5 -12 365.735 56.0142   9
   8   5 -12 659.621 79.8919   7
   8   5 -11 700.413 96.0385   7
   8   5 -11 517.189 78.5312   9
   8   5 -10 5972.18 232.345   9
   8   5 -10 5303.28 232.790   7
   8   5  -9 6450.71 257.513   9
   8   5  -9 6586.20 273.734   7
   8   5  -8 6416.70 256.942   6
   8   5  -8 6833.93 279.171   9
   8   5  -8 6216.21 277.159   7
   8   5  -7 12347.7 371.521   6
   8   5  -7 12928.9 383.058   9
   8   5  -7 12518.0 437.873   1
   8   5  -7 12825.9 396.099   7
   8   5  -6 15601.7 427.909   6
   8   5  -6 15667.5 499.656   1
   8   5  -6 15140.3 429.988   7
   8   5  -5 3827.53 220.820   7
   8   5  -5 3572.00 249.184   1
   8   5  -5 3189.26 202.820   6
   8   5  -4 12403.8 384.081   7
   8   5  -4 12782.4 450.840   1
   8   5  -4 12357.1 393.420   6
   8   5  -3 2571.10 180.926   7
   8   5  -3 2549.55 192.223   6
   8   5  -3 2886.48 221.964   1
   8   5  -2 11573.3 354.199   7
   8   5  -2 11842.1 393.013   6
   8   5  -2 11663.7 422.760   1
   8   5  -1 33048.9 565.967   7
   8   5  -1 32437.2 693.256   1
   8   5   0 14698.1 462.587   1
   8   5   1 20093.5 531.375   1
   8   5   2 17432.3 489.232   1
   8   5   3 4610.03 256.147   1
   8   5   4 22194.1 523.329   1
   8   5   5 10341.9 345.365   1
   8   5   6 12735.9 356.687   1
  -8   5  -6 12667.9 332.963  10
   8   5   7 11038.5 302.556   1
  -8   5  -7 11418.4 315.876  10
  -8   5  -8 4328.52 185.320  10
   8   5   8 4189.21 155.088   1
  -8   5  -9 9004.28 231.358  10
   8   5  10 24504.9 335.661  11
  -8   5 -10 23495.5 276.267  10
   8   6 -11 58.4282 42.4480   7
   8   6 -10 395.535 66.6210   7
   8   6  -9 4731.26 147.084   9
   8   6  -9 5200.04 204.378   7
   8   6  -8 7936.95 215.245   9
   8   6  -8 7927.71 274.987   7
   8   6  -7 22110.7 381.419   9
   8   6  -7 22022.9 475.902   7
   8   6  -6 313.553 94.0079   1
   8   6  -6 394.829 93.9199   7
   8   6  -5 6003.96 229.313   6
   8   6  -5 6006.62 297.821   1
   8   6  -5 5848.77 265.359   7
   8   6  -4 474.773 104.753   7
   8   6  -4 629.582 96.7362   6
   8   6  -4 521.674 119.258   1
   8   6  -3 194.082 75.8616   7
   8   6  -3 241.501 75.4421   6
   8   6  -3 148.390 86.8763   1
   8   6  -2 5457.97 251.127   7
   8   6  -2 5193.93 244.577   6
   8   6  -2 5491.69 298.662   1
   8   6  -1 2636.07 177.438   7
   8   6  -1 2765.54 180.700   6
   8   6  -1 2761.45 214.102   1
   8   6   0 5412.22 241.313   7
   8   6   0 4908.38 240.539   6
   8   6   0 5170.06 283.477   1
   8   6   1 5096.95 279.585   1
   8   6   2 639.385 118.298   1
   8   6   3 7021.25 306.666   1
   8   6   4 17809.5 455.193   1
   8   6   5 25165.8 424.769  11
   8   6   5 25872.8 509.433   1
   8   6   6 9931.38 258.309  11
   8   6   6 10262.8 290.473   1
   8   6   7 16238.5 302.813  11
   8   6   7 17241.2 317.434   1
   8   6   8 6474.88 167.828  11
   8   6   8 6079.20 130.296   1
   8   7  -8 6825.23 180.448   7
   8   7  -7 580.405 76.7618   7
   8   7  -6 1054.58 101.383   7
   8   7  -5 4722.55 217.976   1
   8   7  -5 4603.45 199.423   7
   8   7  -4 15909.9 410.851   1
   8   7  -4 15771.0 370.186   7
   8   7  -3 5837.80 232.756   7
   8   7  -3 5603.20 259.008   1
   8   7  -2 12602.5 388.825   1
   8   7  -2 12646.8 335.913   7
   8   7  -1 23062.2 441.070   7
   8   7  -1 23823.5 538.103   1
   8   7   0 5786.96 220.767   7
   8   7   0 5333.58 257.991   1
   8   7   1 7426.12 238.886   7
   8   7   1 7736.44 300.480   1
   8   7   2 623.624 77.3099   7
   8   7   2 524.355 66.7307   6
   8   7   2 605.355 101.742   1
   8   7   3 4333.30 154.113   7
   8   7   3 4101.82 153.588   6
   8   7   3 4546.28 213.936   1
   8   7   4 1678.45 94.7196   6
   8   7   4 1625.47 124.009   1
   8   7   5 4293.59 125.970   6
   8   7   5 5148.17 180.671   1
   8   7   6 4173.84 134.911   1
   8   8  -4 1341.78 72.2297   7
   8   8  -3 1483.39 92.8509   1
   8   8  -3 1326.81 78.1706   7
   8   8  -2 4404.47 159.359   1
   8   8  -2 4224.18 132.116   7
   8   8  -1 3356.61 115.501   7
   8   8  -1 3394.73 145.216   1
   8   8   0 2356.85 90.6560   7
   8   8   0 2313.56 122.125   1
   8   8   1 3225.51 135.862   1
   8   8   2 1409.01 87.7216   1
   8   8   3 1310.87 75.3907   1
   9  -8  -2 22898.3 261.750   8
   9  -8  -2 22685.7 267.340  13
   9  -7  -7 2265.27 112.697  13
   9  -7  -6 6308.39 207.422  13
   9  -7  -5 6116.73 224.108  13
   9  -7  -4 124.274 69.2219  13
   9  -7  -3 4504.41 211.008  13
   9  -7  -2 1614.21 137.359  13
   9  -7  -1 7907.03 274.496  13
   9  -7   0 16727.0 384.455  13
   9  -7   1 1443.86 119.450  13
  -9  -7  -1 1145.60 90.9129   8
   9  -7   2 5199.37 191.945  13
  -9  -7  -2 5106.61 187.676   8
   9  -7   3 1885.21 107.672  13
  -9  -7  -3 1786.11 115.418   8
   9  -7   4 321.633 46.5049  13
  -9  -7  -4 271.142 58.2942   8
  -9  -7  -5 3810.26 139.138   8
   9  -6  -9 7177.52 186.141  13
   9  -6  -8 9561.11 228.426   5
   9  -6  -8 9457.17 262.601  13
   9  -6  -7 3336.55 162.590   5
   9  -6  -7 3852.05 194.462  13
   9  -6  -6 2522.82 173.155  13
   9  -6  -5 3237.47 206.449  13
   9  -6  -4 10927.3 376.570  13
   9  -6  -3 3577.48 228.240  13
   9  -6  -2 22141.4 548.569  13
   9  -6  -1 4250.16 249.578  13
   9  -6   0 4006.77 243.551  13
  -9  -6   0 3763.75 198.556   8
   9  -6   1 11182.6 382.890  13
  -9  -6  -1 11198.4 352.792   8
   9  -6   2 1143.90 133.428  13
  -9  -6  -2 1243.28 142.334   8
   9  -6   3 8798.93 314.447  13
  -9  -6  -3 8464.56 326.753   8
   9  -6   4 2987.50 175.442  13
  -9  -6  -4 3048.07 203.896   8
   9  -6   5 564.444 82.0288  13
  -9  -6  -5 558.981 99.5603   8
   9  -6   6 9423.25 224.536  13
  -9  -6  -6 10078.9 307.051   8
  -9  -6  -7 536.831 75.7306   8
   9  -5 -11 2648.70 108.396   5
   9  -5 -10 13265.0 301.526   5
   9  -5  -9 6590.63 246.314   5
   9  -5  -9 6442.68 223.294  13
   9  -5  -8 15304.6 404.514   5
   9  -5  -8 15697.0 385.767  13
   9  -5  -7 577.529 102.437  13
   9  -5  -6 16996.4 456.596  13
   9  -5  -5 30553.1 629.656  13
   9  -5  -5 29804.0 623.615  11
   9  -5  -4 11803.3 400.841  13
   9  -5  -4 11754.8 383.202  11
   9  -5  -3 10257.0 385.675  13
   9  -5  -3 10116.8 344.665  11
   9  -5  -2 3539.34 239.021  13
   9  -5  -2 3889.42 211.839  11
   9  -5  -1 3801.64 247.289  13
   9  -5   0 268.275 101.582  13
  -9  -5   0 385.063 96.2384   8
  -9  -5  -1 4812.58 264.853   8
  -9  -5  -2 12122.4 427.975   8
  -9  -5  -3 8548.08 372.287   8
  -9  -5  -4 2263.07 203.457   8
  -9  -5  -5 2618.12 217.095   8
  -9  -5  -6 4526.67 262.840   8
  -9  -5  -7 1382.50 146.582   8
  -9  -5  -8 1002.35 107.486   8
  -9  -5  -9 613.342 68.6443   8
   9  -4 -12 5340.81 187.086   5
   9  -4 -11 1526.14 130.906   5
   9  -4 -10 2857.50 189.379   5
   9  -4  -9 188.236 91.1337   5
   9  -4  -8 14722.8 451.919   5
   9  -4  -8 14561.4 374.167  13
   9  -4  -7 3835.09 251.400  11
   9  -4  -7 3659.95 209.947  13
   9  -4  -6 201.126 78.5109  13
   9  -4  -6 335.183 103.437  11
   9  -4  -5 30962.8 610.037  13
   9  -4  -5 31262.1 664.583  11
   9  -4  -4 12804.4 399.152  13
   9  -4  -4 12341.3 403.094  11
   9  -4  -3 4028.77 234.307  13
   9  -4  -3 4323.60 239.387  11
   9  -4  -2 5917.63 271.108  11
  -9  -4   1 1992.01 233.022   4
   9  -4  -1 2113.34 159.968  11
   9  -4   0 6523.42 254.280  11
  -9  -4   0 6386.30 288.486   8
  -9  -4  -1 3536.49 236.289   8
  -9  -4  -2 30947.6 686.927   8
  -9  -4  -3 20215.4 581.330   8
  -9  -4  -4 185.030 106.761   8
  -9  -4  -5 2854.41 241.424   8
  -9  -4  -6 18.8581 89.9265   8
  -9  -4  -7 9685.23 387.267   8
  -9  -4  -8 5051.48 257.854   8
  -9  -4  -9 3197.13 175.266   8
  -9  -4 -10 249.666 49.3441  10
  -9  -4 -10 212.216 46.3143   8
   9  -3 -14 1711.99 81.8830   5
   9  -3 -13 3285.44 160.702   5
   9  -3 -12 8867.87 304.763   5
   9  -3 -11 18351.1 478.731   5
   9  -3 -10 8376.65 347.194   5
   9  -3  -9 1449.04 162.160   5
   9  -3  -8 7313.43 334.644  11
   9  -3  -7 712.040 122.900  11
   9  -3  -6 23527.3 454.157  13
   9  -3  -6 23795.8 569.755  11
   9  -3  -5 24645.2 474.352  13
   9  -3  -5 25075.1 576.338  11
   9  -3  -5 23859.0 838.858   2
   9  -3  -4 11242.2 332.605  13
   9  -3  -4 11411.0 378.579  11
   9  -3  -3 50636.9 783.679  11
   9  -3  -3 48447.4 1085.10   2
  -9  -3   3 48339.3 1036.04   4
   9  -3  -2 5339.69 254.300  11
  -9  -3   2 5043.38 369.075   4
  -9  -3   1 973.257 194.289   4
   9  -3  -1 1531.31 138.785  11
   9  -3   0 17796.7 421.477  11
  -9  -3   0 18058.8 446.783   8
  -9  -3   0 18437.2 757.064   4
  -9  -3  -1 77.4184 123.362   4
   9  -3   1 32.9426 54.7621  11
  -9  -3  -1 80.1317 71.9367   8
   9  -3   2 18350.9 404.851  11
  -9  -3  -2 19646.6 542.499   8
  -9  -3  -2 19786.4 805.811   4
  -9  -3  -3 1110.82 219.888   4
  -9  -3  -3 1160.63 158.402   8
  -9  -3  -4 15309.8 514.207   8
  -9  -3  -5 1687.24 195.128   8
  -9  -3  -6 3921.28 276.044   8
  -9  -3  -7 966.806 150.553   8
  -9  -3  -8 1017.84 142.172   8
  -9  -3  -9 5728.56 259.992   8
  -9  -3 -10 6721.58 238.305  10
  -9  -3 -10 7076.06 229.830   8
  -9  -3 -11 5081.95 152.587  10
   9  -2 -14 12363.5 282.005   5
   9  -2 -13 7983.82 284.995   5
   9  -2 -12 1542.28 157.700   5
   9  -2 -11 3288.61 231.717   5
   9  -2 -10 15462.1 480.029   5
   9  -2  -9 20363.3 514.004  11
   9  -2  -9 21665.0 570.542   5
   9  -2  -8 2163.36 178.842  11
   9  -2  -8 1672.46 173.713   5
   9  -2  -7 32483.4 645.443  11
   9  -2  -7 31618.9 1047.78   2
   9  -2  -6 5672.12 273.079  11
   9  -2  -6 5466.41 435.366   2
   9  -2  -5 7639.09 310.719  11
   9  -2  -5 7063.31 491.576   2
   9  -2  -4 6552.63 277.925  11
   9  -2  -4 6101.00 441.818   2
  -9  -2   4 6000.73 367.599   4
   9  -2  -3 39361.5 647.063  11
   9  -2  -3 38526.2 1033.42   2
  -9  -2   3 37814.6 985.807   4
  -9  -2   2 1204.35 200.185   4
  -9  -2   1 3000.84 310.855   4
  -9  -2   0 2212.81 292.727   4
   9  -2   1 7183.80 263.743  11
  -9  -2  -1 6562.94 279.626   8
  -9  -2  -1 6959.06 482.151   4
   9  -2   2 33593.5 562.537  11
  -9  -2  -2 33288.2 668.146   8
  -9  -2  -2 33759.3 1030.74   4
   9  -2   3 4522.30 212.793  11
  -9  -2  -3 4375.11 270.388   8
  -9  -2  -3 4286.15 386.500   4
   9  -2   4 6938.05 256.607  11
  -9  -2  -4 7365.02 350.760   8
  -9  -2  -4 7462.59 501.502   4
  -9  -2  -5 1218.50 172.009   8
  -9  -2  -6 15957.1 531.397   8
  -9  -2  -7 18354.2 565.381   8
  -9  -2  -8 4608.77 278.342   8
  -9  -2  -9 14365.3 428.475   8
  -9  -2 -10 12119.5 362.857  10
  -9  -2 -10 11919.3 325.613   8
  -9  -2 -11 10344.7 270.741  10
   9  -1 -15 7309.21 175.607   5
   9  -1 -14 671.036 94.5739   5
   9  -1 -13 10874.1 351.923   5
   9  -1 -12 25870.6 590.262   5
   9  -1 -11 13099.7 443.441   5
   9  -1 -10 21312.8 566.525   5
   9  -1  -9 59328.8 813.420  11
   9  -1  -9 60417.5 922.664   5
   9  -1  -8 20510.8 482.459  11
   9  -1  -8 20919.4 527.844   5
   9  -1  -7 18948.8 459.449  11
   9  -1  -7 19539.1 824.529   2
   9  -1  -6 39393.1 583.530   6
   9  -1  -6 39222.0 644.652  11
   9  -1  -6 40164.3 1163.39   2
   9  -1  -5 65993.6 806.572  11
   9  -1  -5 64956.3 1430.32   2
  -9  -1   5 63856.0 1149.27   4
   9  -1  -4 28587.0 934.980   2
  -9  -1   4 28101.3 832.131   4
  -9  -1   3 2530.54 266.397   4
  -9  -1   2 15872.9 663.900   4
  -9  -1   1 5252.39 398.562   4
  -9  -1   0 9378.63 538.117   4
  -9  -1  -1 13074.3 644.061   4
  -9  -1  -2 11599.0 607.425   4
   9  -1   3 6602.09 263.202  11
  -9  -1  -3 6649.00 320.691   8
  -9  -1  -3 6666.07 464.762   4
   9  -1   4 19859.0 457.143  11
  -9  -1  -4 19859.3 561.981   8
  -9  -1  -4 20516.3 788.496   4
  -9  -1  -5 2362.65 261.895   4
   9  -1   5 2686.08 177.885  11
  -9  -1  -5 2279.20 208.174   8
   9  -1   6 2657.69 176.163  11
  -9  -1  -6 2427.56 216.518   8
   9  -1   7 5264.06 229.565  11
  -9  -1  -7 5153.05 307.410   8
  -9  -1  -8 1123.91 151.538   8
  -9  -1  -9 970.224 140.179  10
  -9  -1  -9 698.465 115.020   8
  -9  -1 -10 787.367 118.056  10
  -9  -1 -11 7008.79 250.669  10
  -9  -1 -12 7123.01 186.110  10
   9   0 -15 1728.69 93.7998   5
   9   0 -14 1227.46 115.102   5
   9   0 -13 175.009 85.1189   5
   9   0 -13 123.655 56.5755   9
   9   0 -12 1476.79 160.036   5
   9   0 -12 1636.17 129.002   9
   9   0 -11 497.360 119.029   5
   9   0 -11 726.694 106.011   9
   9   0 -10 7595.81 332.337   5
   9   0 -10 7880.99 296.662   9
   9   0  -9 22707.8 545.453   5
   9   0  -9 22222.6 488.738   9
   9   0  -8 15938.7 465.250   6
   9   0  -8 16087.2 450.131   5
   9   0  -7 61002.6 860.120   6
   9   0  -7 58509.5 708.489  11
   9   0  -7 59820.0 800.714   5
   9   0  -6 27273.3 532.164   6
   9   0  -6 26914.1 483.339  11
  -9   0   5 26000.5 788.154   4
  -9   0   4 30816.0 881.925   4
  -9   0   3 429.323 142.595   4
  -9   0   2 33099.4 956.669   4
  -9   0   1 2693.88 305.844   4
  -9   0   0 17918.7 737.913   4
  -9   0  -1 19391.2 771.091   4
  -9   0  -2 13234.7 636.554   4
   9   0   3 4893.16 239.374  11
  -9   0  -3 4539.41 265.222   8
  -9   0  -3 4749.47 392.848   4
   9   0   4 8768.66 322.696  11
  -9   0  -4 8723.19 378.785   8
  -9   0  -4 9331.91 528.819   4
   9   0   5 21290.8 505.645  11
  -9   0  -5 21483.6 599.308   8
  -9   0  -5 20808.2 724.413   4
   9   0   6 367.388 94.4531  11
  -9   0  -6 373.535 112.065   8
   9   0   7 0.75206 64.9583  11
  -9   0  -7 75.6333 89.8667   8
   9   0   8 2503.01 169.326  11
  -9   0  -8 2408.40 207.232  10
  -9   0  -8 2146.95 192.963   8
   9   0   9 1370.22 121.854  11
  -9   0  -9 1475.69 167.066  10
  -9   0 -10 894.576 125.812  10
  -9   0 -11 517.030 89.9916  10
  -9   0 -12 4105.13 154.201  10
   9   1 -14 533.468 80.4725   5
   9   1 -14 724.197 76.0109   9
   9   1 -13 10349.4 317.886   5
   9   1 -13 10551.9 288.317   9
   9   1 -12 25096.8 541.167   5
   9   1 -12 25504.7 508.443   9
   9   1 -11 12441.5 401.161   5
   9   1 -11 12380.0 385.084   9
   9   1 -10 21143.9 517.188   5
   9   1 -10 21764.8 527.531   9
   9   1  -9 59156.6 954.734   6
   9   1  -9 59195.8 850.530   5
   9   1  -9 60123.0 866.027   9
   9   1  -8 20821.9 554.008   6
   9   1  -8 20512.7 468.039   5
   9   1  -7 19907.7 514.885   6
   9   1  -7 18885.1 413.142   5
   9   1  -6 39791.1 701.077   6
  -9   1   6 40126.7 970.052   4
   9   1  -5 64490.4 828.360   6
  -9   1   5 63927.2 1299.12   4
  -9   1   4 28017.1 867.910   4
  -9   1   3 2534.98 287.694   4
  -9   1   2 16394.7 697.219   4
  -9   1   1 5314.19 411.512   4
  -9   1   0 9323.05 541.384   4
  -9   1  -1 11955.0 604.505   4
  -9   1  -2 10737.7 569.911   4
   9   1   3 6922.84 289.906  11
  -9   1  -3 6735.96 330.362   8
  -9   1  -3 6637.02 443.958   4
   9   1   4 19366.9 610.562   3
   9   1   4 19955.0 496.203  11
  -9   1  -4 20254.8 575.285   8
  -9   1  -4 20609.1 739.111   4
   9   1   5 2569.06 191.924  11
  -9   1  -5 2569.57 224.114   8
   9   1   5 1949.42 210.219   3
   9   1   6 2561.09 197.730  11
  -9   1  -6 2406.78 197.793  10
   9   1   7 5446.53 273.015  11
  -9   1  -7 5567.78 297.187  10
   9   1   8 1267.62 139.409  11
  -9   1  -8 1279.04 158.045  10
   9   1   9 984.649 115.527  11
  -9   1  -9 1614.95 166.392  10
   9   1  10 616.643 87.1132  11
  -9   1 -10 690.354 113.716  10
   9   1  11 6583.22 169.135  11
  -9   1 -11 7176.08 257.373  10
  -9   1 -12 7285.53 195.621  10
   9   2 -14 11796.5 241.877   9
   9   2 -13 7753.25 233.163   5
   9   2 -13 8394.43 265.234   9
   9   2 -12 1400.47 124.990   5
   9   2 -12 1437.02 142.212   9
   9   2 -11 3100.10 193.119   5
   9   2 -11 3381.02 218.700   9
   9   2 -10 16016.7 416.138   5
   9   2 -10 16347.3 476.513   9
   9   2  -9 21490.2 579.156   6
   9   2  -9 21227.9 545.541   9
   9   2  -8 2166.32 194.123   6
   9   2  -7 32801.3 685.118   6
  -9   2   7 32146.6 845.047   4
   9   2  -6 5319.40 275.012   6
  -9   2   6 5487.39 376.720   4
   9   2  -6 5674.20 279.714   1
   9   2  -5 7679.43 322.170   6
  -9   2   5 7707.78 469.746   4
   9   2  -5 7663.70 300.040   1
   9   2  -4 6268.12 278.680   6
  -9   2   4 6141.99 430.698   4
   9   2  -4 6425.15 254.483   1
   9   2  -3 38738.0 653.562   6
  -9   2   3 37294.7 1062.57   4
  -9   2   2 1342.47 231.711   4
  -9   2   1 3101.60 322.855   4
  -9   2   0 2274.58 285.543   4
   9   2   1 6565.69 262.479  11
  -9   2  -1 7182.01 468.822   4
   9   2   2 34803.2 622.026  11
  -9   2  -2 33989.0 987.782   4
  -9   2  -3 3650.13 328.752   4
  -9   2  -4 7189.96 272.085  10
  -9   2  -4 7294.36 410.889   4
  -9   2  -5 1154.70 133.493  10
  -9   2  -6 16265.1 463.113  10
  -9   2  -7 19826.1 525.290  10
  -9   2  -8 4465.23 258.780  10
   9   2   9 14499.8 404.019  11
  -9   2  -9 14759.0 433.958  10
   9   2  10 11899.1 320.252  11
  -9   2 -10 12233.5 359.908  10
   9   2  11 10347.9 233.471  11
  -9   2 -11 10689.1 283.939  10
  -9   2 -12 1523.32 82.9712  10
   9   3 -14 1821.65 89.8070   9
   9   3 -13 3110.20 155.159   9
   9   3 -12 8421.41 292.844   9
   9   3 -11 18021.7 465.274   9
   9   3 -11 17215.7 389.578   7
   9   3 -10 8598.18 348.670   9
   9   3 -10 7853.82 288.573   7
   9   3  -9 1342.27 136.322   7
   9   3  -9 1222.57 152.863   6
   9   3  -9 1349.57 158.696   9
   9   3  -8 8351.63 359.818   6
   9   3  -8 8027.06 285.521   7
   9   3  -7 1032.74 143.409   6
   9   3  -6 24479.4 592.769   6
   9   3  -6 24323.8 599.890   1
   9   3  -5 24718.5 584.349   6
  -9   3   5 25410.5 872.149   4
   9   3  -5 24210.1 574.284   1
   9   3  -4 11765.7 394.137   1
   9   3  -4 12020.8 402.850   6
  -9   3   4 12211.0 625.865   4
   9   3  -3 48417.4 753.476   1
   9   3  -3 50232.2 803.690   6
  -9   3   3 50521.9 1246.20   4
   9   3  -2 5362.63 244.776   1
  -9   3   2 5362.55 416.488   4
  -9   3   1 999.381 215.810   4
   9   3  -1 1426.61 127.161   1
   9   3   0 17712.6 399.822  11
   9   3   0 17896.9 405.617   1
  -9   3   0 18310.5 755.325   4
   9   3   1-48.4802 57.0233   1
   9   3   1 35.2848 63.6901  11
  -9   3  -2 19499.3 714.267   4
  -9   3  -3 1065.67 181.071   4
  -9   3  -5 1711.64 148.421  10
  -9   3  -6 3843.85 223.425  10
  -9   3  -7 1167.67 136.077  10
  -9   3  -8 1273.83 136.704  10
   9   3   9 5719.93 249.869  11
  -9   3  -9 5503.01 243.204  10
   9   3  10 7518.42 245.896  11
  -9   3 -10 7239.09 243.090  10
   9   3  11 6482.81 171.959  11
  -9   3 -11 6363.08 180.151  10
   9   4 -13 8753.17 191.095   9
   9   4 -12 5268.11 198.761   9
   9   4 -11 1623.62 140.220   9
   9   4 -11 1546.57 124.725   7
   9   4 -10 3131.81 198.761   9
   9   4 -10 2859.04 170.577   7
   9   4  -9 132.908 74.2306   7
   9   4  -9 170.131 86.8932   6
   9   4  -9-33.4291 85.1888   9
   9   4  -8 14488.0 444.202   6
   9   4  -8 14593.5 445.441   9
   9   4  -8 14323.6 392.796   7
   9   4  -7 3641.71 233.514   6
   9   4  -7 3400.56 248.171   1
   9   4  -7 3885.18 209.921   7
   9   4  -6 252.810 98.3659   1
   9   4  -6 243.274 74.0861   7
   9   4  -6 211.335 93.5336   6
   9   4  -5 31893.6 674.300   6
   9   4  -5 31219.7 696.773   1
   9   4  -4 12404.5 430.933   1
   9   4  -4 12465.8 421.244   6
   9   4  -3 4243.58 251.392   1
   9   4  -3 4189.40 249.659   6
   9   4  -2 5676.06 291.506   6
   9   4  -2 5818.92 286.158   1
  -9   4   2 5866.87 429.389   4
  -9   4   1 1776.76 240.389   4
   9   4  -1 1753.15 163.775   1
   9   4   0 6933.79 302.777   1
  -9   4   0 6245.06 420.344   4
   9   4   1 3914.10 204.110  11
   9   4   1 3510.25 217.227   1
   9   4   2 31878.4 598.721  11
   9   4   2 32202.6 610.706   1
   9   4   3 20168.1 471.455   1
   9   4   4 146.926 60.4319   1
  -9   4  -6 108.075 72.1505  10
  -9   4  -7 9749.71 306.019  10
  -9   4  -8 4604.02 202.249  10
   9   4   9 3141.42 170.792  11
  -9   4  -9 3111.99 150.871  10
   9   4  10 260.136 58.3730  11
  -9   4 -10 297.841 51.6180  10
   9   5 -11 2480.42 119.720   9
   9   5 -11 2464.99 115.398   7
   9   5 -10 13121.5 307.703   9
   9   5 -10 12582.1 290.672   7
   9   5  -9 6344.10 242.870   9
   9   5  -9 6324.16 231.460   7
   9   5  -8 16125.4 390.090   6
   9   5  -8 16802.3 413.965   9
   9   5  -8 15368.4 375.902   7
   9   5  -7 705.745 105.709   7
   9   5  -7 691.554 103.162   6
   9   5  -7 463.147 95.5471   9
   9   5  -6 17134.4 451.705   6
   9   5  -6 17170.8 515.443   1
   9   5  -6 17732.6 428.140   7
   9   5  -5 29927.7 614.160   6
   9   5  -5 30287.7 688.239   1
   9   5  -5 30316.5 555.899   7
   9   5  -4 12791.8 356.156   7
   9   5  -4 12093.7 440.457   1
   9   5  -4 11847.5 396.877   6
   9   5  -3 10028.1 400.588   1
   9   5  -3 10298.1 375.019   6
   9   5  -2 3531.21 229.363   6
   9   5  -2 3590.74 241.587   1
   9   5  -1 3909.47 241.359   6
   9   5  -1 3729.12 243.660   1
   9   5   0 359.083 105.982   1
   9   5   1 4652.98 260.269   1
   9   5   2 11836.9 322.770  11
   9   5   2 11823.2 386.768   1
   9   5   3 8817.58 298.984  11
   9   5   3 8345.47 316.981   1
   9   5   4 2039.92 153.855  11
   9   5   4 2166.26 162.770   1
   9   5   5 2702.18 163.379   1
   9   5   6 4766.16 219.535  11
   9   5   6 4481.56 183.379   1
   9   5   7 1395.49 122.359  11
   9   5   8 1074.17 99.5539  11
  -9   5  -8 887.579 65.8209  10
   9   5   9 668.398 65.3106  11
   9   6  -9 6623.67 142.183   9
   9   6  -9 7361.53 190.667   7
   9   6  -8 9262.64 205.090   9
   9   6  -8 9675.50 248.647   7
   9   6  -7 3618.71 147.701   9
   9   6  -7 3861.54 175.795   7
   9   6  -6 2205.50 129.156   6
   9   6  -6 2487.21 132.818   9
   9   6  -6 2178.55 175.696   1
   9   6  -6 2462.23 150.119   7
   9   6  -5 3077.07 166.051   6
   9   6  -5 3418.46 157.383   9
   9   6  -5 3357.27 220.905   1
   9   6  -5 3170.73 171.982   7
   9   6  -4 11008.4 320.346   6
   9   6  -4 10747.3 387.424   1
   9   6  -4 10593.1 310.714   7
   9   6  -3 3459.85 183.910   7
   9   6  -3 3825.53 243.662   1
   9   6  -3 3489.18 192.032   6
   9   6  -2 22936.6 439.258   7
   9   6  -2 22688.9 570.449   1
   9   6  -2 22941.2 487.353   6
   9   6  -1 4484.12 193.987   7
   9   6  -1 4098.24 217.282   6
   9   6  -1 4507.15 259.481   1
   9   6   0 3744.19 210.634   6
   9   6   0 3865.74 237.946   1
   9   6   1 11502.8 361.678   6
   9   6   1 12157.1 394.603   1
   9   6   2 1257.22 136.718   1
   9   6   3 8624.78 304.359   1
   9   6   4 2823.41 166.192   1
   9   6   5 586.080 63.2367  11
   9   6   5 527.151 77.1130   1
   9   6   6 8949.00 198.198  11
   9   6   6 9775.35 219.836   1
   9   6   7 482.658 46.9496  11
   9   7  -7 2059.77 80.6160   7
   9   7  -6 5937.18 158.612   7
   9   7  -5 5914.04 219.464   1
   9   7  -5 5808.28 173.371   7
   9   7  -4 65.2325 48.2348   7
   9   7  -4 72.5326 63.9647   1
   9   7  -3 4459.54 212.905   1
   9   7  -3 4547.90 165.758   7
   9   7  -2 1565.03 136.805   1
   9   7  -2 1404.34 97.4068   7
   9   7  -1 7725.85 199.486   7
   9   7  -1 8005.20 285.116   1
   9   7   0 15703.8 273.653   6
   9   7   0 16704.5 400.545   1
   9   7   1 1210.30 82.2893   6
   9   7   1 1167.96 115.082   1
   9   7   2 4921.39 152.534   6
   9   7   2 5100.96 204.191   1
   9   7   3 1631.19 85.2696   6
   9   7   3 1683.66 113.151   1
   9   7   4 202.090 33.8383   6
   9   7   4 253.628 50.1163   1
   9   7   5 3372.18 101.334   1
   9   8  -2 23137.6 284.035   1
   9   8  -1 211.866 41.3892   1
   9   8   0 1697.67 80.4490   1
  10  -7  -6 6071.86 154.090  13
  10  -7  -5 1842.01 103.173  13
  10  -7  -4 125.519 53.2434  13
  10  -7  -4 134.707 36.3002   5
  10  -7  -3 172.204 62.7611  13
  10  -7  -2 1181.35 104.476  13
  10  -7  -1 6543.24 215.235  13
  10  -7   0 18789.9 348.475  13
  10  -7   1 523.493 70.1514  13
  10  -7   2 1753.40 95.8305  13
  10  -7   3 4877.38 125.490  13
  10  -6  -8 4330.93 133.327   5
  10  -6  -8 3942.01 129.702  13
  10  -6  -7 1380.72 101.638   5
  10  -6  -7 1259.89 102.650  13
  10  -6  -6 5934.13 223.750  13
  10  -6  -5 3391.23 186.655  13
  10  -6  -4 15689.8 406.505  13
  10  -6  -3 4429.80 229.546  13
  10  -6  -2 8984.43 325.416  13
  10  -6  -1 1502.70 148.817  13
  10  -6   0 2863.67 194.549  13
  10  -6   1 206.648 78.9748  13
 -10  -6  -1 211.482 76.6393   8
  10  -6   2 1795.50 146.990  13
 -10  -6  -2 1630.02 136.357   8
  10  -6   3 1515.76 127.318  13
 -10  -6  -3 1521.50 133.701   8
  10  -6   4 1244.04 105.555  13
 -10  -6  -4 1169.12 115.467   8
  10  -6   5 6900.39 192.836  13
 -10  -6  -5 6879.94 231.609   8
  10  -6   6 238.628 36.9850  13
 -10  -6  -6 323.634 60.6876   8
  10  -5 -10 879.963 83.1141   5
  10  -5  -9 7035.32 234.553   5
  10  -5  -8 4778.44 220.496   5
  10  -5  -8 4534.16 181.938  13
  10  -5  -7 9558.03 291.426  13
  10  -5  -6 187.657 79.3652  13
  10  -5  -5 4466.52 241.103  11
  10  -5  -5 4643.15 237.195  13
  10  -5  -4 12530.1 397.875  13
  10  -5  -4 12404.7 384.413  11
  10  -5  -3 1788.71 170.460  13
  10  -5  -3 1778.50 150.010  11
  10  -5  -2 1539.80 165.227  13
  10  -5  -2 1460.80 132.640  11
  10  -5  -1 1614.04 165.788  13
  10  -5  -1 1593.85 129.371  11
  10  -5   0 5026.73 276.669  13
 -10  -5   0 5347.96 256.014   8
 -10  -5  -1 11803.9 385.427   8
 -10  -5  -2 3622.58 233.548   8
 -10  -5  -3 2993.58 219.098   8
 -10  -5  -4 4817.37 266.277   8
 -10  -5  -5 536.633 110.760   8
 -10  -5  -6 659.149 107.688   8
 -10  -5  -7 2569.54 158.168   8
 -10  -5  -8 14641.3 281.974   8
  10  -4 -12 3441.20 131.395   5
  10  -4 -11 1210.03 109.277   5
  10  -4 -10 2951.73 179.873   5
  10  -4  -9 3167.66 205.242   5
  10  -4  -8 4740.31 262.372   5
  10  -4  -7 2726.93 211.348  11
  10  -4  -7 2243.24 154.589  13
  10  -4  -6 33090.2 691.079  11
  10  -4  -6 33749.5 595.459  13
  10  -4  -5 15736.8 423.995  13
  10  -4  -5 16159.5 485.018  11
  10  -4  -4 17206.7 457.925  13
  10  -4  -4 17005.6 483.808  11
  10  -4  -3 12073.9 398.283  13
  10  -4  -3 12337.0 405.377  11
  10  -4  -2 372.528 109.116  13
  10  -4  -2 229.120 86.0639  11
  10  -4  -1 2331.98 174.660  11
  10  -4   0 3565.68 203.669  11
 -10  -4   0 3862.99 235.713   8
  10  -4   1 15360.3 382.785  11
 -10  -4  -1 16060.3 482.382   8
 -10  -4  -2 29730.7 676.068   8
 -10  -4  -3 84.9034 98.8634   8
 -10  -4  -4 8506.40 382.248   8
 -10  -4  -5 3514.25 254.158   8
 -10  -4  -6-45.3826 99.3029   8
 -10  -4  -7 5237.66 267.202   8
 -10  -4  -8 5950.17 243.508   8
 -10  -4  -9 1221.07 89.4116  10
 -10  -4  -9 1514.77 101.401   8
  10  -3 -13 553.052 67.0814   5
  10  -3 -12 1204.27 115.464   5
  10  -3 -11 8577.59 311.421   5
  10  -3 -10 12069.6 399.451   5
  10  -3  -9 436.585 111.156   5
  10  -3  -8 6010.45 304.590  11
  10  -3  -8 6347.19 314.489   5
  10  -3  -7 146.393 95.0394  11
  10  -3  -6 18576.0 520.168  11
  10  -3  -5 6625.01 251.319  13
  10  -3  -5 5721.52 291.299  11
  10  -3  -4 7943.59 291.224  13
  10  -3  -4 8477.24 346.894  11
  10  -3  -3 44621.3 703.347  13
  10  -3  -3 44654.9 774.657  11
  10  -3  -2 15124.5 442.191  11
 -10  -3   2 14498.6 605.993   4
 -10  -3   1 3227.99 307.439   4
  10  -3  -1 3528.20 217.315  11
  10  -3   0 22365.8 519.871  11
 -10  -3   0 21791.5 532.716   8
 -10  -3   0 22271.0 806.404   4
  10  -3   1 12782.7 380.567  11
 -10  -3  -1 12386.5 435.044   8
  10  -3   2 3736.63 203.589  11
 -10  -3  -2 3837.90 258.664   8
  10  -3   3 4269.98 204.024  11
 -10  -3  -3 4235.10 281.724   8
 -10  -3  -4 13476.4 494.441   8
 -10  -3  -5 5853.76 335.360   8
 -10  -3  -6 2120.17 207.793   8
 -10  -3  -7 654.732 130.459   8
 -10  -3  -8 8196.57 323.051   8
 -10  -3  -9 1264.81 116.751   8
 -10  -3 -10 2320.80 117.511  10
  10  -2 -14 3034.61 118.962   5
  10  -2 -13 379.411 79.3112   5
  10  -2 -12 3756.27 207.742   5
  10  -2 -11 11870.7 394.356   5
  10  -2 -10 628.651 125.482   5
  10  -2  -9 20608.4 513.837  11
  10  -2  -9 19854.2 540.449   5
  10  -2  -8 16933.0 478.157  11
  10  -2  -8 16691.5 499.286   5
  10  -2  -7 18216.4 500.689  11
  10  -2  -6 1346.87 150.734  11
  10  -2  -5 67710.3 945.834  11
  10  -2  -5 68087.3 1416.16   2
  10  -2  -4 17767.8 481.639  11
  10  -2  -3 8895.09 339.150  11
 -10  -2   3 8400.64 469.013   4
  10  -2  -2 18906.9 488.707  11
 -10  -2   2 17728.6 723.121   4
  10  -2  -1 25290.1 560.752  11
 -10  -2   1 25348.9 894.708   4
  10  -2   0 16861.8 456.089  11
 -10  -2   0 17151.7 456.552   8
 -10  -2   0 18210.0 775.081   4
  10  -2   1 10640.4 361.518  11
 -10  -2  -1 10871.4 398.726   8
 -10  -2  -1 11487.7 622.722   4
  10  -2   2 22322.0 512.456  11
 -10  -2  -2 22992.4 597.508   8
 -10  -2  -2 23006.1 868.462   4
  10  -2   3 870.294 114.036  11
 -10  -2  -3 1026.55 163.995   8
  10  -2   4 42728.6 681.068  11
 -10  -2  -4 43997.8 887.033   8
  10  -2   5 33254.6 563.798  11
 -10  -2  -5 33410.4 779.358   8
 -10  -2  -6 48813.0 923.632   8
 -10  -2  -7 13840.7 481.526   8
 -10  -2  -8 1406.90 161.801   8
 -10  -2  -9 1457.17 141.432  10
 -10  -2  -9 1356.46 132.383   8
 -10  -2 -10 1214.02 109.758  10
 -10  -2 -11 184.954 44.1112  10
  10  -1 -14 240.496 57.6709   5
  10  -1 -13 448.654 88.4377   5
  10  -1 -12 1759.08 157.014   5
  10  -1 -11 1655.76 164.918   5
  10  -1 -10 2054.13 187.599   5
  10  -1  -9 23688.9 516.541  11
  10  -1  -9 24759.3 597.218   5
  10  -1  -8 2789.33 190.601  11
  10  -1  -8 2775.85 205.104   5
  10  -1  -7 775.735 116.413  11
  10  -1  -6 54365.3 717.023   6
  10  -1  -6 56386.3 826.967  11
  10  -1  -5 106205. 1133.67  11
  10  -1  -4 25302.0 555.822  11
 -10  -1   4 24617.0 792.109   4
  10  -1  -3 10583.2 358.968  11
 -10  -1   3 10828.1 565.582   4
  10  -1  -2 30779.8 607.891  11
 -10  -1   2 29211.0 931.540   4
  10  -1  -1 39778.5 689.085  11
 -10  -1   1 39103.9 1111.66   4
  10  -1   0 28860.2 592.424  11
 -10  -1   0 26436.2 561.851   8
 -10  -1   0 27423.7 940.130   4
  10  -1   1 16797.7 454.050  11
 -10  -1  -1 16470.9 483.931   8
 -10  -1  -1 17482.5 759.077   4
 -10  -1  -2 2378.31 309.502   4
  10  -1   2 2560.14 187.137  11
 -10  -1  -2 2579.37 213.162   8
 -10  -1  -3 1076.95 215.940   4
  10  -1   3 1180.09 139.508  11
 -10  -1  -3 1343.77 175.368   8
  10  -1   4 18490.7 477.762  11
 -10  -1  -4 19008.7 585.124   8
  10  -1   5 1878.02 159.012  11
 -10  -1  -5 1822.46 202.534   8
  10  -1   6 15344.0 411.289  11
 -10  -1  -6 14985.3 529.628   8
  10  -1   7 13037.6 351.583  11
 -10  -1  -7 13589.3 485.922   8
 -10  -1  -8 1039.75 140.796   8
 -10  -1  -9 72.0743 69.2462  10
 -10  -1 -10 692.488 95.9008  10
 -10  -1 -11 142.015 49.4918  10
  10   0 -14 871.320 82.3016   5
  10   0 -13 300.291 80.0251   5
  10   0 -12 597.388 105.742   5
  10   0 -12 467.321 68.4631   9
  10   0 -11 56.6838 81.4426   5
  10   0 -11 20.6091 59.9410   9
  10   0 -10 1644.97 166.465   5
  10   0 -10 1497.69 134.678   9
  10   0  -9 22511.9 540.117   5
  10   0  -9 23560.6 498.456   9
  10   0  -8 21696.2 546.818   6
  10   0  -8 22776.8 458.066  11
  10   0  -8 21948.1 523.543   5
  10   0  -7 60612.2 882.807   6
  10   0  -7 60187.4 774.057  11
  10   0  -7 60779.2 836.568   5
  10   0  -6 22635.8 518.760   6
  10   0  -6 23031.4 489.177  11
  10   0  -6 22559.5 479.844   5
  10   0  -5 18950.8 447.300   6
  10   0  -5 18404.3 439.819  11
 -10   0   5 18232.1 665.259   4
  10   0  -4 97540.4 953.715   6
  10   0  -4 98623.7 1015.92  11
  10   0  -3 50800.1 652.018   6
  10   0  -3 50771.4 738.992  11
 -10   0   3 51219.8 1234.15   4
  10   0  -2 19261.3 461.167  11
 -10   0   2 17652.6 745.474   4
  10   0  -1 204919. 1513.41  11
 -10   0   1 200783. 2492.79   4
 -10   0   0 1139.95 226.095   4
  10   0   0 1502.46 147.233  11
 -10   0   0 1270.57 140.387   8
 -10   0  -1 207.766 139.166   4
  10   0   1 217.648 86.3740  11
 -10   0  -1 132.183 83.6079   8
  10   0   2 15735.6 446.447  11
 -10   0  -2 15994.0 515.170   8
 -10   0  -2 16217.0 735.059   4
  10   0   3 44825.8 749.797  11
 -10   0  -3 43962.8 863.255   8
 -10   0  -3 44446.0 1169.99   4
  10   0   4 17231.5 473.957  11
 -10   0  -4 16654.6 552.587   8
 -10   0  -4 17306.0 690.247   4
  10   0   5 14037.1 427.346  11
 -10   0  -5 13950.1 514.993   8
  10   0   6 4714.11 247.108  11
 -10   0  -6 4536.65 300.085   8
  10   0   7 5805.61 262.715  11
 -10   0  -7 5368.08 314.941   8
  10   0   8 21858.3 455.422  11
 -10   0  -8 22499.6 563.870  10
  10   0   9 190.560 57.9880  11
 -10   0  -9 209.937 84.8106  10
 -10   0 -10 80.1782 65.7661  10
 -10   0 -11 7403.30 216.048  10
  10   1 -13 404.673 72.2318   5
  10   1 -13 429.757 68.2345   9
  10   1 -12 1647.88 135.566   5
  10   1 -12 1547.78 127.453   9
  10   1 -11 1510.90 138.323   5
  10   1 -11 1591.26 142.590   9
  10   1 -10 1922.75 160.528   5
  10   1 -10 2020.45 168.272   9
  10   1  -9 24831.5 530.483   5
  10   1  -9 25354.7 560.429   9
  10   1  -8 2888.97 224.333   6
  10   1  -8 2944.30 183.798   5
  10   1  -7 988.847 142.743   6
  10   1  -6 54920.5 855.637   6
 -10   1   6 55351.3 1123.56   4
  10   1  -5 105437. 1167.50   6
  10   1  -5 102305. 942.499  11
 -10   1   5 105451. 1660.40   4
  10   1  -4 24274.8 541.085   6
  10   1  -4 23930.4 472.509  11
 -10   1   4 24631.7 862.523   4
  10   1  -3 10444.9 339.587   6
  10   1  -3 10618.8 324.025  11
 -10   1   3 10153.4 568.860   4
  10   1  -2 30219.2 557.778   6
  10   1  -2 30025.7 551.140  11
 -10   1   2 29596.6 960.536   4
  10   1  -1 38016.9 609.743   6
  10   1  -1 39052.8 652.185  11
 -10   1   1 38840.4 1111.24   4
  10   1   0 27595.7 568.693  11
 -10   1   0 27888.7 950.372   4
  10   1   1 16642.9 455.423  11
 -10   1  -1 16634.8 739.615   4
  10   1   2 2548.51 189.810  11
 -10   1  -2 2692.44 307.390   4
 -10   1  -3 1137.45 207.666   4
  10   1   3 1346.38 151.256  11
  10   1   4 18644.3 504.160  11
  10   1   5 1869.40 175.952  11
 -10   1  -5 1777.57 166.249  10
  10   1   6 14981.5 454.853  11
 -10   1  -6 15257.5 456.586  10
  10   1   7 13859.0 420.488  11
 -10   1  -7 13909.3 435.837  10
  10   1   8 1104.90 127.721  11
 -10   1  -8 1098.45 140.733  10
  10   1   9 127.495 65.6920  11
 -10   1  -9 51.6644 72.7544  10
  10   1  10 793.058 78.5975  11
 -10   1 -10 803.950 98.4555  10
 -10   1 -11 75.6942 45.2472  10
  10   2 -13 180.462 60.8164   9
  10   2 -12 3693.49 189.299   9
  10   2 -11 12462.3 370.639   9
  10   2 -10 573.497 112.701   9
  10   2  -9 20158.6 559.405   6
  10   2  -9 20061.7 523.848   9
  10   2  -8 17491.2 526.532   6
  10   2  -7 18729.2 539.849   6
  10   2  -6 1482.86 167.684   6
  10   2  -5 67104.2 973.893   6
 -10   2   5 66426.5 1351.54   4
  10   2  -5 66275.3 906.721   1
  10   2  -4 18423.6 500.630   6
 -10   2   4 17510.8 734.170   4
  10   2  -4 18365.7 443.353   1
  10   2  -3 8793.60 343.723   6
  10   2  -3 8636.52 276.731  11
 -10   2   3 8611.91 526.568   4
  10   2  -3 8703.01 291.097   1
  10   2  -2 18466.8 488.897   6
  10   2  -2 17849.5 414.917  11
 -10   2   2 19253.8 789.964   4
  10   2  -1 24924.6 512.531  11
 -10   2   1 26056.6 922.075   4
  10   2   0 17177.9 446.620  11
 -10   2   0 17214.9 758.549   4
  10   2   1 10935.9 371.449  11
 -10   2  -1 11534.6 616.511   4
  10   2   2 23941.2 553.924  11
 -10   2  -2 24592.6 835.657   4
  10   2   3 938.351 132.046  11
  10   2   4 43339.8 779.465  11
  10   2   5 33032.2 686.163  11
 -10   2  -5 33594.0 628.778  10
  10   2   6 48762.1 825.221  11
 -10   2  -6 47443.1 754.480  10
  10   2   7 13985.4 431.361  11
 -10   2  -7 14412.4 418.318  10
  10   2   8 1493.29 146.069  11
 -10   2  -8 1572.54 145.566  10
  10   2   9 1442.35 124.885  11
 -10   2  -9 1306.65 125.728  10
  10   2  10 1431.66 99.2157  11
 -10   2 -10 1382.31 108.109  10
 -10   2 -11 95.6382 36.5851  10
  10   3 -13 487.089 64.9290   9
  10   3 -12 1101.48 107.350   9
  10   3 -11 8228.42 295.521   9
  10   3 -10 11304.4 375.197   9
  10   3  -9 351.141 102.997   6
  10   3  -9 254.472 93.2933   9
  10   3  -8 5945.70 311.268   6
  10   3  -7 122.447 89.8623   6
  10   3  -6 18689.8 540.758   6
  10   3  -6 17674.0 513.010   1
  10   3  -5 6223.71 313.073   6
  10   3  -5 5989.38 297.372   1
  10   3  -4 8422.97 359.577   6
  10   3  -4 8105.81 332.583   1
  10   3  -3 43361.2 742.702   1
  10   3  -3 44524.4 800.772   6
  10   3  -2 14563.1 414.333   1
  10   3  -2 14943.5 466.117   6
 -10   3   2 15078.7 687.186   4
 -10   3   1 3110.47 317.708   4
  10   3  -1 3115.97 188.742   1
  10   3  -1 3136.90 178.543  11
  10   3   0 21938.3 490.164  11
  10   3   0 21559.5 455.723   1
 -10   3   0 22733.6 825.302   4
  10   3   1 12327.3 387.471  11
  10   3   2 3909.77 232.488  11
  10   3   3 4254.94 244.350  11
  10   3   4 13599.2 438.863  11
  10   3   5 5806.17 287.982  11
  10   3   6 2344.35 189.347  11
 -10   3  -6 2272.33 162.231  10
  10   3   7 760.484 124.198  11
 -10   3  -7 596.093 94.8626  10
  10   3   8 7715.89 288.741  11
 -10   3  -8 7950.36 264.624  10
  10   3   9 1494.64 119.608  11
 -10   3  -9 1454.41 108.417  10
  10   3  10 2542.13 115.601  11
 -10   3 -10 2507.08 109.399  10
  10   4 -12 3418.15 135.351   9
  10   4 -11 1413.25 115.167   9
  10   4 -10 3110.03 182.404   9
  10   4  -9 3468.10 207.184   9
  10   4  -8 4690.60 253.389   6
  10   4  -8 4799.99 254.480   9
  10   4  -7 2507.62 199.683   6
  10   4  -6 32865.6 692.636   6
  10   4  -6 33439.5 712.245   1
  10   4  -5 16609.5 502.066   6
  10   4  -5 16035.7 495.888   1
  10   4  -4 17637.5 517.270   6
  10   4  -4 17645.0 505.769   1
  10   4  -3 12471.3 420.626   1
  10   4  -3 11992.6 431.866   6
  10   4  -2 339.422 99.4242   6
  10   4  -2 380.261 101.090   1
  10   4  -1 2189.20 197.101   6
  10   4  -1 2216.02 181.992   1
  10   4   0 3849.16 224.003   1
  10   4   1 15816.6 408.202  11
  10   4   1 15991.8 434.138   1
  10   4   2 30469.8 582.407  11
  10   4   2 29802.5 561.942   1
  10   4   3 54.5516 68.5853  11
  10   4   3 118.487 67.3516   1
  10   4   4 8459.72 322.212  11
  10   4   5 3166.15 205.154  11
  10   4   6-24.4986 66.8712  11
  10   4   7 5075.93 231.389  11
 -10   4  -7 5451.15 182.283  10
  10   4   8 5641.53 215.610  11
 -10   4  -8 5751.77 165.434  10
  10   4   9 1536.17 98.4837  11
 -10   4  -9 1248.19 64.2850  10
  10   5 -11 10304.9 183.929   9
  10   5 -10 856.540 81.4880   9
  10   5  -9 6934.77 226.983   9
  10   5  -9 6136.94 166.909   7
  10   5  -8 4367.80 197.073   6
  10   5  -8 4443.50 205.245   9
  10   5  -8 4148.97 158.493   7
  10   5  -7 9818.38 317.062   6
  10   5  -7 10071.6 315.774   9
  10   5  -6 132.300 74.8880   6
  10   5  -6 171.114 100.653   1
  10   5  -5 4357.38 241.357   6
  10   5  -5 4297.94 260.262   1
  10   5  -4 12122.7 399.211   6
  10   5  -4 12423.9 427.522   1
  10   5  -3 1711.99 174.381   1
  10   5  -3 1773.46 167.853   6
  10   5  -2 1393.88 154.678   1
  10   5  -2 1501.04 159.974   6
  10   5  -1 1548.66 164.184   6
  10   5  -1 1656.44 168.069   1
  10   5   0 5128.45 275.727   6
  10   5   0 5260.71 266.099   1
  10   5   1 11552.9 368.825   1
  10   5   2 3275.76 197.168   1
  10   5   3 3031.65 166.408  11
  10   5   3 2934.61 172.124   1
  10   5   4 4651.97 201.451  11
  10   5   4 4397.70 192.412   1
  10   5   5 542.439 82.1018  11
  10   5   6 685.955 85.1271  11
  10   5   7 2211.65 120.481  11
  10   5   8 13975.5 237.512  11
  10   6  -8 3669.18 103.154   9
  10   6  -7 1242.02 78.0978   9
  10   6  -6 5848.55 188.524   6
  10   6  -6 6236.82 178.561   9
  10   6  -5 3200.74 157.652   6
  10   6  -5 3305.42 141.112   9
  10   6  -5 3372.33 202.523   1
  10   6  -4 15521.2 355.252   6
  10   6  -4 15268.0 297.350   9
  10   6  -4 15803.9 429.353   1
  10   6  -3 4521.47 205.184   6
  10   6  -3 4384.15 237.580   1
  10   6  -2 9366.26 336.477   1
  10   6  -2 8635.70 289.863   6
  10   6  -1 1387.64 140.963   1
  10   6  -1 1591.77 136.167   6
  10   6   0 2655.83 170.646   6
  10   6   0 2765.40 183.568   1
  10   6   1 333.514 82.4690   6
  10   6   1 282.174 80.9299   1
  10   6   2 1778.62 138.804   6
  10   6   2 1681.27 134.043   1
  10   6   3 1494.79 122.365   6
  10   6   3 1418.71 109.291   1
  10   6   4 1232.27 108.798   6
  10   6   4 1084.91 88.9198   1
  10   6   5 6361.58 143.332   1
  10   6   6 229.298 44.7351   6
  10   7  -4 173.138 53.6135   1
  10   7  -3 279.719 67.2376   1
  10   7  -2 1281.88 108.166   1
  10   7  -1 6375.29 216.810   1
  10   7   0 19448.6 355.162   1
  10   7   0 16224.9 223.692   6
  10   7   1 461.153 68.2179   1
  10   7   1 342.831 38.9492   6
  10   7   2 1730.11 96.2201   1
  10   7   3 4925.39 126.523   1
  11  -7  -3 10417.0 198.825  13
  11  -7  -2 6306.95 161.303  13
  11  -7  -1 120.625 40.0988  13
  11  -7   0 2581.06 101.496  13
  11  -6  -7 430.061 54.5073   5
  11  -6  -6 4551.89 161.402   5
  11  -6  -6 4193.79 148.807  13
  11  -6  -5 8812.78 239.312  13
  11  -6  -4 5151.29 201.498  13
  11  -6  -3 673.077 93.0865  13
  11  -6  -2 3091.05 174.303  13
  11  -6  -1 2164.89 149.287  13
  11  -6   0 1462.57 125.416  13
  11  -6   1 6540.23 237.704  13
  11  -6   2 559.904 80.5910  13
 -11  -6  -2 414.368 63.3873   8
  11  -6   3 6561.19 203.322  13
 -11  -6  -3 6432.41 194.826   8
  11  -6   4 350.623 53.3314  13
 -11  -6  -4 300.413 56.6440   8
  11  -5 -10 3899.74 113.717   5
  11  -5  -9 4539.43 163.878   5
  11  -5  -8 7084.83 236.707   5
  11  -5  -7 1245.99 122.310   5
  11  -5  -7 1187.88 94.5602  13
  11  -5  -6 1168.70 105.500  13
  11  -5  -5 846.886 103.760  13
  11  -5  -4 6364.03 259.663  13
  11  -5  -4 5953.04 252.487  11
  11  -5  -3 9034.90 321.010  13
  11  -5  -3 8568.55 290.649  11
  11  -5  -2 851.767 120.056  13
  11  -5  -2 857.551 101.980  11
  11  -5  -1 3288.03 208.324  13
  11  -5  -1 3131.41 161.094  11
  11  -5   0 1268.70 143.324  13
  11  -5   1 1952.01 169.919  13
 -11  -5  -1 1671.93 141.785   8
  11  -5   2 4143.37 227.514  13
 -11  -5  -2 4061.19 217.239   8
 -11  -5  -3-6.79887 74.4555   8
 -11  -5  -4 4559.94 225.404   8
 -11  -5  -5 5441.38 231.253   8
  11  -5   6 3078.83 132.575  13
 -11  -5  -6 3347.54 163.663   8
 -11  -5  -7 1009.26 78.4494   8
  11  -4 -11 314.960 60.7227   5
  11  -4 -10 11209.6 297.109   5
  11  -4  -9 14543.8 382.030   5
  11  -4  -8 1504.48 149.497   5
  11  -4  -7 189.432 92.8118  11
  11  -4  -6 7690.02 328.349  11
  11  -4  -6 7388.43 254.255  13
  11  -4  -5 7986.21 284.690  13
  11  -4  -5 7668.22 329.894  11
  11  -4  -4 14335.2 395.497  13
  11  -4  -4 14951.4 449.675  11
  11  -4  -3 3657.84 216.667  13
  11  -4  -3 3575.13 225.095  11
  11  -4  -2 3713.10 226.446  13
  11  -4  -2 3728.98 221.238  11
  11  -4  -1 17047.9 479.971  13
  11  -4  -1 16430.7 430.141  11
  11  -4   0 19175.6 448.251  11
 -11  -4   0 19042.6 476.339   8
  11  -4   1 9042.91 288.748  11
 -11  -4  -1 9045.60 349.210   8
 -11  -4  -2 1465.84 164.433   8
 -11  -4  -3 23798.6 592.419   8
 -11  -4  -4 2702.85 211.128   8
 -11  -4  -5 7238.70 323.474   8
 -11  -4  -6 606.993 111.751   8
 -11  -4  -7 2267.08 155.638   8
 -11  -4  -8 2753.30 134.094   8
  11  -3 -12 169.072 56.8421   5
  11  -3 -11 2252.06 151.396   5
  11  -3 -10 784.028 113.453   5
  11  -3  -9 589.010 113.147   5
  11  -3  -8 349.480 98.5112  11
  11  -3  -8 360.173 102.967   5
  11  -3  -7 2458.79 200.627  11
  11  -3  -6 335.602 98.8179  11
  11  -3  -5 8928.30 369.690  11
  11  -3  -4 2172.28 156.117  13
  11  -3  -4 1915.59 182.337  11
  11  -3  -3 11874.2 366.503  13
  11  -3  -3 12272.2 423.336  11
  11  -3  -2 1582.83 163.753  11
  11  -3  -1 6116.62 291.927  11
  11  -3   0 20942.1 510.245  11
 -11  -3   0 20795.6 530.674   8
  11  -3   1 1992.15 164.080  11
 -11  -3  -1 1970.88 189.777   8
  11  -3   2 11843.2 360.929  11
 -11  -3  -2 11798.6 438.886   8
  11  -3   3 7377.66 267.902  11
 -11  -3  -3 7608.34 365.165   8
 -11  -3  -4 4905.14 300.073   8
 -11  -3  -5 2261.41 209.323   8
 -11  -3  -6 4610.69 272.691   8
 -11  -3  -7 5295.14 264.278   8
 -11  -3  -8 1103.38 115.132   8
 -11  -3  -9 2044.84 111.744  10
  11  -2 -13 2915.30 125.178   5
  11  -2 -12 4245.73 191.474   5
  11  -2 -11 205.862 84.7653   5
  11  -2 -10 2183.58 177.686   5
  11  -2  -9 1479.69 145.801  11
  11  -2  -9 1671.43 166.818   5
  11  -2  -8 2445.05 190.241  11
  11  -2  -8 2659.59 209.525   5
  11  -2  -7 23556.9 572.875  11
  11  -2  -6 8133.68 346.389  11
  11  -2  -5 43328.9 791.299  11
  11  -2  -4 1967.53 182.242  11
  11  -2  -3 23958.8 587.010  11
  11  -2  -2 27115.4 617.539  11
  11  -2  -1 13188.6 429.856  11
  11  -2   0 29933.8 632.110  11
 -11  -2   0 29420.4 646.040   8
  11  -2   1 14284.3 431.151  11
 -11  -2  -1 14353.0 475.447   8
  11  -2   2 30425.0 614.331  11
 -11  -2  -2 30016.5 708.945   8
  11  -2   3 2539.08 183.405  11
 -11  -2  -3 2734.94 239.364   8
  11  -2   4 7023.16 277.077  11
 -11  -2  -4 7280.60 372.259   8
  11  -2   5 12416.5 340.465  11
 -11  -2  -5 12152.3 468.898   8
 -11  -2  -6 7149.63 353.146   8
 -11  -2  -7 1484.66 167.294   8
 -11  -2  -8 9701.38 334.158   8
 -11  -2  -9 4994.07 199.388  10
 -11  -2 -10 4211.16 137.982  10
  11  -1 -13 3482.05 148.806   5
  11  -1 -12 1839.01 139.127   5
  11  -1 -11 443.450 97.2511   5
  11  -1 -10 4221.26 236.104   5
  11  -1  -9 3320.14 192.288  11
  11  -1  -9 3689.24 229.923   5
  11  -1  -8 44357.7 713.762  11
  11  -1  -8 43645.2 750.916   5
  11  -1  -7 3593.87 219.476  11
  11  -1  -7 3511.31 224.263   5
  11  -1  -6 5681.31 278.683  11
  11  -1  -5 16369.9 468.709  11
  11  -1  -4 26741.2 597.775  11
  11  -1  -3 6781.24 309.859  11
 -11  -1   3 7027.24 443.779   4
  11  -1  -2 41899.5 752.718  11
 -11  -1   2 42276.2 1120.20   4
  11  -1  -1 9919.98 368.377  11
 -11  -1   1 9324.67 339.489   8
 -11  -1   1 9263.84 552.202   4
 -11  -1   0 2565.78 306.499   4
  11  -1   0 2877.09 207.111  11
 -11  -1   0 2398.44 199.439   8
  11  -1   1 11834.3 407.635  11
 -11  -1  -1 11852.8 444.904   8
  11  -1   2 1943.58 170.279  11
 -11  -1  -2 1926.83 199.299   8
  11  -1   3 3643.50 225.703  11
 -11  -1  -3 3372.95 265.547   8
  11  -1   4 22905.2 531.020  11
 -11  -1  -4 23648.7 669.924   8
  11  -1   5 3133.43 195.826  11
 -11  -1  -5 2828.49 244.411   8
  11  -1   6 45689.3 666.371  11
 -11  -1  -6 47777.3 919.357   8
  11  -1   7 700.566 88.4146  11
 -11  -1  -7 752.087 131.364   8
 -11  -1  -8 723.805 109.636  10
 -11  -1  -9 3082.14 171.092  10
 -11  -1 -10 604.176 69.9554  10
  11   0 -13 8533.55 217.315   5
  11   0 -12 6842.13 236.791   5
  11   0 -11 1163.32 123.879   5
  11   0 -10 117.173 77.7846   5
  11   0 -10 273.732 69.8456   9
  11   0  -9 3671.51 212.204   5
  11   0  -9 3523.42 192.232   9
  11   0  -8 2442.53 161.706  11
  11   0  -8 2390.31 178.700   5
  11   0  -8 2397.49 166.118   9
  11   0  -7 29445.6 613.700   6
  11   0  -7 30432.1 575.062  11
  11   0  -7 29747.6 578.821   5
  11   0  -6 5212.17 262.464   6
  11   0  -6 5283.12 252.397  11
  11   0  -6 5503.50 243.575   5
  11   0  -5 6556.53 280.218   6
  11   0  -5 6469.98 286.303  11
  11   0  -4 1848.64 150.599   6
 -11   0   4 2169.64 243.782   4
  11   0  -4 1932.02 170.248  11
  11   0  -3 3666.92 191.078   6
  11   0  -3 3773.19 228.633  11
 -11   0   3 3984.82 356.487   4
  11   0  -2 34216.5 666.846  11
 -11   0   2 34347.4 1056.23   4
  11   0  -1 18794.9 498.100  11
 -11   0   1 19888.7 823.032   4
  11   0   0 120144. 1260.35  11
 -11   0   0 123361. 2023.98   4
  11   0   1 104635. 1194.87  11
 -11   0  -1 107165. 1858.95   4
  11   0   2 318.130 98.8622  11
 -11   0  -2 247.240 117.636   8
  11   0   3 23459.0 574.005  11
 -11   0  -3 23356.0 667.558   8
  11   0   4 22514.3 559.566  11
 -11   0  -4 22895.1 669.134   8
  11   0   5 2446.73 191.388  11
 -11   0  -5 2318.64 226.602   8
  11   0   6 6896.50 290.533  11
  11   0   7 920.000 110.854  11
 -11   0  -7 1182.12 140.629  10
  11   0   8 17224.7 359.563  11
 -11   0  -8 17467.9 436.411  10
  11   0   9 1656.65 90.0738  11
 -11   0  -9 1746.56 134.905  10
 -11   0 -10 1077.76 87.9676  10
  11   1 -13 2957.52 91.1013   9
  11   1 -12 1854.73 112.739   5
  11   1 -12 1844.12 114.943   9
  11   1 -11 586.749 86.2090   5
  11   1 -11 529.088 88.0400   9
  11   1 -10 4286.66 203.066   5
  11   1 -10 4310.50 217.035   9
  11   1  -9 3611.27 190.912   5
  11   1  -9 3562.10 209.101   9
  11   1  -8 42978.0 793.898   6
  11   1  -7 3924.35 251.057   6
  11   1  -6 5571.31 291.103   6
  11   1  -6 5255.85 219.864  11
  11   1  -5 15994.3 465.213   6
  11   1  -5 15901.7 404.529  11
  11   1  -4 26602.9 590.706   6
  11   1  -4 26493.6 547.528  11
  11   1  -3 6527.02 292.151   6
  11   1  -3 7029.48 292.969  11
 -11   1   3 7042.27 472.818   4
  11   1  -2 41412.5 709.195   6
  11   1  -2 42432.5 723.833  11
 -11   1   2 43390.6 1174.43   4
  11   1  -1 10097.9 344.767   6
  11   1  -1 9995.13 361.306  11
 -11   1   1 9813.91 581.239   4
 -11   1   0 2513.72 303.251   4
  11   1   0 2775.06 184.297   6
  11   1   0 2674.14 199.513  11
  11   1   1 12050.9 409.156  11
  11   1   2 2111.82 183.969  11
  11   1   3 3630.82 241.036  11
  11   1   4 23628.5 583.705  11
 -11   1  -4 23417.2 504.528  10
  11   1   5 3116.79 218.974  11
 -11   1  -5 3418.83 208.407  10
  11   1   6 47648.4 780.036  11
 -11   1  -6 47539.5 738.994  10
  11   1   7 784.488 113.721  11
 -11   1  -7 863.954 117.496  10
  11   1   8 728.952 96.1196  11
 -11   1  -8 757.938 105.119  10
  11   1   9 2858.70 133.380  11
 -11   1  -9 3069.91 159.505  10
 -11   1 -10 541.293 63.4865  10
  11   2 -13 2630.44 97.8180   9
  11   2 -12 4158.32 167.830   9
  11   2 -11 217.656 75.0048   9
  11   2 -10 2422.57 175.007   9
  11   2  -9 1481.87 153.934   9
  11   2  -8 2580.54 210.275   6
  11   2  -7 23917.6 610.247   6
  11   2  -6 7642.44 350.834   6
  11   2  -5 43108.0 807.180   6
  11   2  -4 2254.36 197.255   6
  11   2  -3 25027.3 597.360   6
  11   2  -3 24122.9 491.445  11
  11   2  -2 27560.7 616.124   6
  11   2  -2 27557.3 558.308  11
  11   2  -1 13179.5 426.687   6
  11   2  -1 13224.2 404.901  11
  11   2   0 29631.7 612.100  11
  11   2   1 14305.8 438.940  11
  11   2   2 30356.5 653.524  11
  11   2   3 2443.68 201.504  11
  11   2   4 7207.06 326.355  11
  11   2   5 12602.1 420.037  11
 -11   2  -5 12576.4 349.876  10
  11   2   6 6845.30 306.655  11
 -11   2  -6 7061.50 268.472  10
  11   2   7 1470.96 142.219  11
 -11   2  -7 1602.05 132.987  10
  11   2   8 10113.8 301.785  11
 -11   2  -8 10069.1 280.438  10
  11   2   9 4973.63 175.429  11
 -11   2  -9 5026.70 171.889  10
 -11   2 -10 4085.46 112.735  10
  11   3 -12 124.233 50.0881   9
  11   3 -11 2318.86 142.761   9
  11   3 -10 858.850 116.463   9
  11   3  -9 441.467 99.3091   9
  11   3  -8 499.245 116.949   6
  11   3  -7 2718.45 214.737   6
  11   3  -6 431.452 110.794   6
  11   3  -5 8902.50 381.716   6
  11   3  -5 8760.88 344.204   1
  11   3  -4 1995.31 191.630   6
  11   3  -4 1971.99 170.552   1
  11   3  -3 12294.7 441.047   6
  11   3  -3 12410.8 391.294   1
  11   3  -2 1751.39 180.355   6
  11   3  -2 1441.99 137.955   1
  11   3  -1 6120.91 249.734   1
  11   3  -1 6385.26 317.759   6
  11   3  -1 6087.02 258.796  11
  11   3   0 21005.4 490.503  11
  11   3   1 1917.97 165.493  11
  11   3   2 12094.4 395.412  11
  11   3   3 6919.28 307.953  11
  11   3   4 5270.45 273.213  11
  11   3   5 2397.37 185.245  11
  11   3   6 4514.12 234.586  11
  11   3   7 4843.48 222.927  11
 -11   3  -7 5150.23 177.400  10
  11   3   8 1377.47 112.128  11
 -11   3  -8 999.264 75.4799  10
  11   3   9 2266.11 108.902  11
  11   4 -11 166.463 54.3976   9
  11   4 -10 10704.4 285.022   9
  11   4  -9 14930.4 376.258   9
  11   4  -8 1503.23 143.245   6
  11   4  -8 1570.58 145.943   9
  11   4  -7 125.311 84.2992   6
  11   4  -6 7582.32 330.979   6
  11   4  -5 8160.28 348.667   6
  11   4  -5 7902.29 331.136   1
  11   4  -4 14445.0 468.191   6
  11   4  -4 13838.1 432.851   1
  11   4  -3 3461.57 237.566   6
  11   4  -3 3482.34 220.530   1
  11   4  -2 3792.76 220.123   1
  11   4  -2 3583.65 243.641   6
  11   4  -1 16722.0 435.977   1
  11   4  -1 16613.0 504.418   6
  11   4   0 19247.5 452.631   1
  11   4   0 19314.4 540.550   6
  11   4   0 19373.9 409.988  11
  11   4   1 8924.01 293.821   1
  11   4   1 9196.14 302.781  11
  11   4   2 1290.64 128.904  11
  11   4   3 23281.3 496.469  11
  11   4   4 3067.34 187.863  11
  11   4   5 6542.04 256.430  11
  11   4   6 645.135 90.2906  11
  11   4   7 2204.87 131.290  11
  11   4   8 2924.19 122.281  11
  11   5 -10 3800.08 112.691   9
  11   5  -9 4792.02 159.307   9
  11   5  -8 6900.09 218.627   9
  11   5  -7 1168.23 111.904   6
  11   5  -7 1229.80 110.674   9
  11   5  -6 1064.54 117.578   6
  11   5  -6 1003.83 111.281   9
  11   5  -5 797.644 111.173   6
  11   5  -5 676.126 114.749   1
  11   5  -4 6112.87 273.644   6
  11   5  -4 6241.95 281.098   1
  11   5  -3 9159.77 342.799   6
  11   5  -3 9626.56 342.288   1
  11   5  -2 787.334 114.498   1
  11   5  -2 906.038 127.193   6
  11   5  -1 3137.22 194.142   1
  11   5  -1 3354.42 216.908   6
  11   5   0 1164.70 122.279   1
  11   5   0 987.717 131.605   6
  11   5   1 1896.97 139.532   1
  11   5   1 1948.94 168.092   6
  11   5   2 4053.47 183.386   1
  11   5   2 4319.50 234.525   6
  11   5   3-6.29312 44.1105  11
  11   5   3 18.7252 43.1150   1
  11   5   4 4509.18 168.130  11
  11   5   5 5301.65 171.184  11
  11   5   6 3424.44 125.876  11
  11   5   7 916.163 67.2145   6
  11   6  -6 4102.17 129.352   6
  11   6  -6 4107.38 110.143   9
  11   6  -5 8783.17 219.531   6
  11   6  -5 8761.62 178.707   9
  11   6  -4 5094.90 184.012   6
  11   6  -4 4718.32 139.463   9
  11   6  -4 5005.17 213.302   1
  11   6  -3 746.399 98.8284   1
  11   6  -3 715.688 86.9637   6
  11   6  -2 3032.12 158.952   6
  11   6  -2 2843.60 166.072   1
  11   6  -1 2233.46 140.904   6
  11   6  -1 2123.85 142.646   1
  11   6   0 1369.86 112.898   1
  11   6   0 1415.17 116.738   6
  11   6   1 6734.81 212.472   1
  11   6   1 6560.17 224.633   6
  11   6   2 505.066 65.7287   1
  11   6   2 484.123 72.8974   6
  11   6   3 6178.59 143.340   1
  11   6   3 6431.82 198.283   6
  11   6   4 284.267 50.4080   6
  11   6   5 420.116 43.6169   6
  11   7  -2 6364.33 160.770   1
  11   7  -1 183.528 40.2293   1
  12  -6  -5 3351.16 123.036   5
  12  -6  -4 7878.94 183.050  13
  12  -6  -3 1638.87 97.4045  13
  12  -6  -2 2528.74 123.731  13
  12  -6  -1 12579.5 267.167  13
  12  -6   0 4125.54 154.244  13
  12  -6   1 387.458 57.3381  13
  12  -6   2 1811.76 91.4789  13
  12  -5  -8 4965.56 160.686   5
  12  -5  -7 1952.54 122.934   5
  12  -5  -6 461.034 53.4828  13
  12  -5  -6 793.951 99.9960   5
  12  -5  -5 158.379 55.9122  13
  12  -5  -4 3707.49 168.791  13
  12  -5  -3 10546.5 294.551  13
  12  -5  -3 9863.70 273.236  11
  12  -5  -2 7553.89 265.099  13
  12  -5  -2 7476.95 227.148  11
  12  -5  -1 1437.45 128.664  13
  12  -5  -1 1361.21 92.7869  11
  12  -5   0 2569.97 163.670  13
  12  -5   1 2295.23 152.510  13
 -12  -5  -1 1905.33 119.747   8
  12  -5   2 12416.2 325.296  13
 -12  -5  -2 11512.6 290.750   8
  12  -5   3 582.557 81.7102  13
 -12  -5  -3 437.132 73.3341   8
  12  -5   4 8468.30 226.819  13
 -12  -5  -4 8750.60 237.820   8
  12  -5   5 10025.9 206.286  13
 -12  -5  -5 10212.3 229.462   8
  12  -4 -10 2541.05 118.774   5
  12  -4  -9 11100.6 285.700   5
  12  -4  -8 2478.89 158.863   5
  12  -4  -7 327.644 90.6442   5
  12  -4  -6 926.190 124.031  11
  12  -4  -5 6511.57 283.400  11
  12  -4  -5 6427.78 216.692  13
  12  -4  -4 2468.64 153.999  13
  12  -4  -4 2385.59 179.944  11
  12  -4  -3 965.325 114.191  13
  12  -4  -3 812.133 121.643  11
  12  -4  -2 9457.82 319.700  13
  12  -4  -2 9909.43 330.941  11
  12  -4  -1 12036.7 369.646  13
  12  -4  -1 11354.4 336.443  11
  12  -4   0 1964.70 163.751  13
  12  -4   0 2102.01 146.031  11
  12  -4   1 1452.33 114.917  11
 -12  -4  -1 1404.30 136.941   8
 -12  -4  -2 7812.59 306.663   8
 -12  -4  -3 2236.83 171.914   8
 -12  -4  -4 17400.9 439.242   8
 -12  -4  -5 2551.49 169.481   8
 -12  -4  -6 772.620 94.9793   8
 -12  -4  -7 936.563 78.7145   8
  12  -3 -11 3082.96 138.216   5
  12  -3 -10 738.900 95.2264   5
  12  -3  -9 348.004 84.7791   5
  12  -3  -8 685.510 109.105  11
  12  -3  -8 616.736 109.151   5
  12  -3  -7 637.239 112.419  11
  12  -3  -7 713.731 120.038   5
  12  -3  -6 15428.6 456.546  11
  12  -3  -5 11012.1 397.236  11
  12  -3  -4 5133.40 278.218  11
  12  -3  -3 15186.5 383.018  13
  12  -3  -3 15688.9 469.833  11
  12  -3  -2 301.005 78.3703  13
  12  -3  -2 343.661 99.7392  11
  12  -3  -1 17609.0 476.823  11
  12  -3   0 3262.34 208.596  11
 -12  -3   0 3192.34 206.703   8
  12  -3   1 9648.33 326.253  11
 -12  -3  -1 10005.5 368.924   8
  12  -3   2 58911.5 747.528  11
 -12  -3  -2 59573.5 920.988   8
  12  -3   3 2406.50 147.292  11
 -12  -3  -3 2521.92 208.018   8
 -12  -3  -4 24951.3 595.756   8
 -12  -3  -5 15861.3 461.979   8
 -12  -3  -6 3225.23 201.769   8
 -12  -3  -7 6848.48 245.895   8
 -12  -3  -8 5890.02 166.365  10
  12  -2 -12 124.676 47.3853   5
  12  -2 -11 7293.42 236.765   5
  12  -2 -10 20.4872 69.5427   5
  12  -2  -9 150.083 75.8378   5
  12  -2  -8 6437.82 280.454  11
  12  -2  -8 6796.76 291.774   5
  12  -2  -7 6119.05 290.979  11
  12  -2  -7 5964.76 281.488   5
  12  -2  -6 12976.9 430.426  11
  12  -2  -5 1285.14 152.501  11
  12  -2  -4 4081.84 254.598  11
  12  -2  -3 7114.97 332.201  11
  12  -2  -2 9646.31 379.387  11
  12  -2  -1 4887.60 273.117  11
  12  -2   0 231.245 93.2787  11
 -12  -2   0 212.352 92.8688   8
  12  -2   1 5439.78 275.056  11
 -12  -2  -1 5213.42 292.584   8
  12  -2   2 13144.9 403.816  11
 -12  -2  -2 13869.8 480.149   8
  12  -2   3 7386.24 290.075  11
 -12  -2  -3 7771.00 368.853   8
  12  -2   4 12524.0 344.826  11
 -12  -2  -4 12945.7 469.291   8
  12  -2   5 1889.32 128.011  11
 -12  -2  -5 1979.05 196.244   8
 -12  -2  -6 8675.38 351.284   8
 -12  -2  -8 8430.55 235.739  10
 -12  -2  -9 167.071 38.5667  10
  12  -1 -12 2676.04 125.971   5
  12  -1 -11 1688.96 126.482   5
  12  -1 -10 5171.56 227.520   5
  12  -1  -9 627.143 90.4588  11
  12  -1  -9 584.910 102.093   5
  12  -1  -8 6371.37 263.899  11
  12  -1  -8 6645.18 280.275   5
  12  -1  -7 7694.65 310.646  11
  12  -1  -7 8028.90 309.564   5
  12  -1  -6 18024.5 487.796  11
  12  -1  -6 17792.5 453.625   5
  12  -1  -5 28745.0 628.121  11
  12  -1  -4 1243.91 155.986  11
  12  -1  -3 8020.74 346.573  11
  12  -1  -2 2199.13 193.839  11
  12  -1  -1 62735.3 959.115  11
  12  -1   0 21675.8 566.532  11
 -12  -1   0 21240.5 570.248   8
  12  -1   1 21660.3 558.152  11
 -12  -1  -1 21131.2 584.621   8
  12  -1   2 36222.6 705.233  11
 -12  -1  -2 34641.9 778.253   8
  12  -1   3 37630.1 693.652  11
 -12  -1  -3 39798.3 842.461   8
  12  -1   4 20692.0 496.061  11
 -12  -1  -4 20565.2 610.861   8
  12  -1   5 4381.79 217.079  11
 -12  -1  -5 4852.53 298.644   8
  12  -1   6 54070.7 653.809  11
  12  -1   7 8712.11 216.106  11
 -12  -1  -7 9168.32 296.172  10
 -12  -1  -8 1991.59 129.127  10
 -12  -1  -9 3850.46 136.339  10
  12   0 -12 6609.77 173.437   5
  12   0 -11 2509.63 136.667   5
  12   0 -10 352.539 75.2657   5
  12   0  -9 8248.08 280.263   5
  12   0  -9 8403.10 253.722   9
  12   0  -8 3529.60 180.776  11
  12   0  -8 3349.14 186.872   5
  12   0  -8 3094.06 173.401   9
  12   0  -7 4947.37 245.003   6
  12   0  -7 5245.75 239.654  11
  12   0  -7 5331.57 230.991   5
  12   0  -6 6935.70 288.739   6
  12   0  -6 6541.08 279.538  11
  12   0  -6 6861.54 253.493   5
  12   0  -5 392.444 90.4118   6
  12   0  -5 354.643 96.0035  11
  12   0  -4 12956.2 372.296   6
  12   0  -4 13396.7 419.107  11
  12   0  -3 263.854 90.9651  11
  12   0  -2 3150.50 223.176  11
  12   0  -1 19576.6 535.249  11
  12   0   0 15218.4 474.048  11
  12   0   1 5982.04 307.319  11
  12   0   2 392.276 104.683  11
  12   0   3 22864.0 568.245  11
  12   0   4 53113.0 830.561  11
  12   0   5 53721.0 786.428  11
 -12   0  -5 54404.1 752.487  10
  12   0   6 9634.99 309.603  11
 -12   0  -6 9416.02 310.270  10
  12   0   7 6650.31 226.950  11
 -12   0  -7 6845.71 249.401  10
  12   0   8 378.569 55.3212  11
 -12   0  -8 551.785 78.5805  10
 -12   0  -9 8236.78 194.894  10
  12   1 -11 1628.64 103.641   9
  12   1 -10 5679.15 213.709   9
  12   1  -9 595.303 97.1725   9
  12   1  -8 6806.46 302.690   6
  12   1  -7 7228.00 318.253   6
  12   1  -6 17083.5 480.969   6
  12   1  -6 17673.8 402.895  11
  12   1  -5 28814.5 617.688   6
  12   1  -5 28859.4 556.944  11
  12   1  -4 1382.13 150.004   6
  12   1  -4 1342.84 139.524  11
  12   1  -3 7493.70 307.037   6
  12   1  -3 7758.68 309.919  11
  12   1  -2 2248.81 177.193   6
  12   1  -2 2034.96 175.054  11
  12   1  -1 61046.2 853.295   6
  12   1  -1 62956.5 920.947  11
  12   1   0 21601.4 496.640   6
  12   1   0 21535.8 553.043  11
  12   1   1 21097.9 478.812   6
  12   1   1 22688.3 572.682  11
  12   1   2 36678.1 603.889   6
  12   1   2 34917.9 712.914  11
  12   1   3 38477.6 736.778  11
  12   1   4 20934.6 533.806  11
  12   1   5 4571.89 247.483  11
 -12   1  -5 4478.34 203.328  10
  12   1   6 55211.4 764.907  11
 -12   1  -6 56083.9 693.554  10
  12   1   7 8784.49 276.383  11
 -12   1  -7 9280.01 264.246  10
  12   1   8 1889.76 111.068  11
 -12   1  -8 1908.50 111.133  10
 -12   1  -9 3497.97 111.123  10
  12   2 -12 87.3249 37.0631   9
  12   2 -11 7457.93 214.747   9
  12   2 -10 64.8806 59.2822   9
  12   2  -9 206.398 78.0687   9
  12   2  -8 6689.55 308.251   6
  12   2  -7 5937.10 298.271   6
  12   2  -6 13512.1 445.980   6
  12   2  -5 1185.45 155.338   6
  12   2  -4 4094.97 255.856   6
  12   2  -4 4265.10 202.112  11
  12   2  -3 6635.08 312.216   6
  12   2  -3 7284.28 283.658  11
  12   2  -2 10181.2 380.611   6
  12   2  -2 9966.71 340.944  11
  12   2  -1 4951.51 267.163   6
  12   2  -1 5242.28 260.125  11
  12   2   0 213.699 93.5288   6
  12   2   0 251.930 93.8655  11
  12   2   1 5190.05 261.896   6
  12   2   1 4876.48 263.685  11
  12   2   2 13210.7 428.085  11
  12   2   3 7418.24 325.640  11
  12   2   4 12526.1 408.406  11
  12   2   5 1922.12 169.563  11
  12   2   6 8364.93 298.249  11
  12   2   7 4596.74 198.171  11
 -12   2  -7 4487.10 150.396  10
  12   2   8 8724.23 220.715  11
 -12   2  -8 8169.04 162.347  10
  12   3 -11 3032.46 128.230   9
  12   3 -10 792.482 91.3665   9
  12   3  -9 306.288 81.6113   9
  12   3  -8 620.672 113.194   6
  12   3  -8 602.949 108.921   9
  12   3  -7 646.351 120.321   6
  12   3  -6 14309.6 457.260   6
  12   3  -5 10849.8 402.462   6
  12   3  -4 5226.20 289.556   6
  12   3  -3 15501.7 484.416   6
  12   3  -3 15950.7 401.485   1
  12   3  -2 225.323 90.9325   6
  12   3  -2 229.789 71.0134  11
  12   3  -1 17872.7 512.560   6
  12   3  -1 17771.8 425.753  11
  12   3   0 3257.02 225.793   6
  12   3   0 3349.08 197.302  11
  12   3   1 10103.1 376.260   6
  12   3   1 9809.97 337.480  11
  12   3   2 59952.1 831.385  11
  12   3   3 2240.39 173.528  11
  12   3   4 24941.0 524.557  11
  12   3   5 15574.1 394.118  11
  12   3   6 3299.40 176.254  11
  12   3   7 6514.30 208.161  11
  12   3   8 6188.88 160.517  11
  12   4 -10 2824.30 119.175   9
  12   4  -9 11080.0 276.310   9
  12   4  -8 2642.74 164.280   6
  12   4  -8 2743.32 163.608   9
  12   4  -7 476.238 95.8243   6
  12   4  -7 375.355 86.8733   9
  12   4  -6 842.050 119.803   6
  12   4  -5 6539.06 294.752   6
  12   4  -4 2137.49 181.774   6
  12   4  -3 958.569 134.908   6
  12   4  -3 900.895 109.704   1
  12   4  -2 9944.04 377.497   6
  12   4  -2 9364.97 301.283   1
  12   4  -1 12551.7 417.652   6
  12   4  -1 12111.3 328.364   1
  12   4   0 2212.53 185.180   6
  12   4   1 1492.91 153.563   6
  12   4   1 1556.76 120.197  11
  12   4   2 8145.15 318.221   6
  12   4   2 8201.88 260.486  11
  12   4   3 2338.79 169.957   6
  12   4   3 2303.31 143.696  11
  12   4   4 16946.5 360.409  11
  12   4   5 2416.83 134.480  11
  12   4   6 666.386 72.0689   6
  12   4   6 653.705 69.8972  11
  12   4   7 764.074 56.1077   6
  12   4   7 928.154 64.1055  11
  12   5  -8 4922.74 148.230   9
  12   5  -7 1933.62 115.027   6
  12   5  -7 1721.50 105.447   9
  12   5  -6 579.099 81.8483   6
  12   5  -6 675.756 80.9155   9
  12   5  -5 39.8429 60.3126   6
  12   5  -4 3766.45 197.387   6
  12   5  -3 10577.4 328.698   6
  12   5  -3 10448.8 301.745   1
  12   5  -2 7512.31 284.239   6
  12   5  -2 7580.40 251.053   1
  12   5  -1 1291.76 129.463   6
  12   5  -1 1264.52 106.815   1
  12   5   0 2784.13 178.494   6
  12   5   0 2484.29 135.873   1
  12   5   1 2255.61 158.264   6
  12   5   1 1974.32 104.978   1
  12   5   2 12791.2 336.983   6
  12   5   3 435.353 72.9678   6
  12   5   4 8668.68 234.607   6
  12   5   4 6657.82 135.206  11
  12   5   5 10556.0 217.880   6
  12   6  -4 7703.63 176.932   6
  12   6  -3 1357.58 88.0114   6
  12   6  -2 2726.32 122.554   6
  12   6  -2 2546.91 118.031   1
  12   6  -1 12237.0 252.700   6
  12   6  -1 12440.0 236.074   1
  12   6   0 3764.58 142.035   6
  12   6   0 3545.65 111.856   1
  12   6   1 456.462 56.3744   6
  12   6   2 1796.78 89.2181   6
  13  -5  -7 784.984 61.0575   5
  13  -5  -6 1838.80 100.550   5
  13  -5  -5 6437.66 196.585   5
  13  -5  -4 895.463 60.9136  13
  13  -5  -3 5461.92 161.448  13
  13  -5  -2 7646.98 202.726  13
  13  -5  -1 372.615 60.0997  13
  13  -5   0 1328.02 95.4768  13
  13  -5   1 904.334 78.9984  13
  13  -5   2 620.762 63.4157  13
  13  -5   3 2551.26 101.071  13
  13  -4  -9 5500.33 151.025   5
  13  -4  -8 1048.80 88.2500   5
  13  -4  -7 1439.33 113.801   5
  13  -4  -6 179.006 71.7535   5
  13  -4  -5 2369.36 153.717  11
  13  -4  -4 100.518 65.5470  11
  13  -4  -3 3931.12 163.673  13
  13  -4  -3 3706.20 188.728  11
  13  -4  -2 3745.82 170.281  13
  13  -4  -2 3614.15 179.320  11
  13  -4  -1 4445.09 193.385  13
  13  -4  -1 4727.54 192.632  11
  13  -4   0 3031.81 165.354  13
  13  -4   0 2956.00 144.569  11
  13  -4   1 1534.56 123.731  13
  13  -4   1 1358.14 85.4323  11
 -13  -4  -1 1593.34 113.190   8
  13  -4   2 14629.2 336.716  13
 -13  -4  -2 13942.5 323.386   8
  13  -4   3 4987.67 190.618  13
 -13  -4  -3 5108.99 199.018   8
  13  -4   4 7814.89 213.080  13
 -13  -4  -4 8008.06 229.092   8
  13  -4   5 2545.20 106.979  13
  13  -3 -10 551.809 63.0506   5
  13  -3  -9 1890.86 120.547   5
  13  -3  -8 373.212 79.5370   5
  13  -3  -7 222.653 77.7738  11
  13  -3  -7 305.360 83.7879   5
  13  -3  -6 465.893 95.9857  11
  13  -3  -5 5641.90 265.725  11
  13  -3  -4 64.6103 81.4878  11
  13  -3  -3 16467.6 450.499  11
  13  -3  -2 165.304 62.3373  13
  13  -3  -2 101.579 76.5814  11
  13  -3  -1 14205.2 354.691  13
  13  -3  -1 13717.5 391.084  11
  13  -3   0 507.410 94.3803  11
 -13  -3   0 456.303 86.6431   8
  13  -3   1 9032.89 286.776  11
 -13  -3  -1 9118.39 315.170   8
  13  -3   2 2686.82 147.175  11
 -13  -3  -2 2478.60 176.584   8
  13  -3   3 10966.1 245.464  11
 -13  -3  -3 10861.7 349.990   8
 -13  -3  -4 37.0209 67.0589   8
 -13  -3  -5 1755.00 136.083   8
 -13  -3  -6 4823.16 155.873  10
  13  -2 -11 4267.49 133.032   5
  13  -2 -10 3349.25 146.347   5
  13  -2  -9 1315.44 112.395   5
  13  -2  -8 4849.32 215.906  11
  13  -2  -8 4735.65 211.606   5
  13  -2  -7 1931.52 158.803  11
  13  -2  -7 2335.17 162.023   5
  13  -2  -6 24860.2 545.183  11
  13  -2  -6 24800.1 506.923   5
  13  -2  -5 19728.5 508.228  11
  13  -2  -4 6006.20 293.491  11
  13  -2  -3 838.480 133.836  11
  13  -2  -2 7137.28 319.881  11
  13  -2  -1 1962.91 175.258  11
  13  -2   0 1348.46 149.333  11
  13  -2   1 1303.45 138.587  11
 -13  -2  -1 1260.83 142.871   8
  13  -2   2 1346.13 133.384  11
 -13  -2  -2 1409.02 158.489   8
  13  -2   3 22638.4 451.524  11
 -13  -2  -3 23826.9 574.818   8
  13  -2   4 8748.02 250.355  11
 -13  -2  -4 8901.90 347.564   8
  13  -2   5 7546.73 188.110  11
 -13  -2  -6 2700.81 134.613  10
 -13  -2  -7 402.990 55.3040  10
  13  -1 -11 3489.85 121.015   5
  13  -1 -10 3383.34 147.727   5
  13  -1  -9 1930.75 127.162   5
  13  -1  -8 2760.08 157.501  11
  13  -1  -8 2642.92 156.329   5
  13  -1  -7 6011.97 253.049  11
  13  -1  -7 6114.24 236.747   5
  13  -1  -6 1599.31 150.147  11
  13  -1  -6 1740.09 137.620   5
  13  -1  -5 4757.29 253.407  11
  13  -1  -5 4781.60 218.917   5
  13  -1  -4 3421.92 226.149  11
  13  -1  -3 4995.45 274.096  11
  13  -1  -2 2477.82 199.811  11
  13  -1  -1 7954.96 346.668  11
  13  -1   0 951.312 142.128  11
  13  -1   1 202.249 91.8837  11
  13  -1   2 283.480 93.6192  11
  13  -1   3 2454.30 176.908  11
  13  -1   4 579.831 92.9363  11
  13  -1   5 5161.66 199.529  11
 -13  -1  -5 5021.78 202.437  10
  13  -1   6 813.282 74.3975  11
 -13  -1  -6 802.547 86.3324  10
 -13  -1  -7 19482.2 311.357  10
  13   0 -10 2656.19 109.129   5
  13   0  -9 45.6984 42.2470   5
  13   0  -8 3081.58 146.584  11
  13   0  -7 39.2353 49.3736  11
  13   0  -6 1713.91 138.528   6
  13   0  -6 1750.87 144.878  11
  13   0  -5 8844.39 290.590   6
  13   0  -5 8670.66 320.839  11
  13   0  -4 766.091 116.581  11
  13   0  -3 1049.33 138.794  11
  13   0  -2 245.071 94.1147  11
  13   0  -1 7631.78 336.368  11
  13   0   0 17771.9 505.683  11
  13   0   1 42500.6 776.562  11
  13   0   2 1167.98 145.932  11
  13   0   3 8191.70 323.717  11
  13   0   4 26268.3 536.109  11
  13   0   5 47.6558 62.1149  11
 -13   0  -5-22.5806 52.2628  10
  13   0   6 43951.6 549.166  11
 -13   0  -6 43230.5 503.332  10
  13   0   7 1334.75 83.8701  11
 -13   0  -7 1361.43 83.5982  10
  13   1 -10 4077.42 142.409   9
  13   1  -9 2193.28 132.640   9
  13   1  -8 2761.04 159.476   9
  13   1  -7 5466.79 249.449   6
  13   1  -6 1653.67 149.489   6
  13   1  -6 1893.65 131.334  11
  13   1  -5 4708.86 241.640   6
  13   1  -5 4991.05 223.648  11
  13   1  -4 3423.69 207.529   6
  13   1  -4 3759.80 207.127  11
  13   1  -3 4931.14 242.235   6
  13   1  -3 5190.72 255.244  11
  13   1  -2 2537.25 176.728   6
  13   1  -2 2679.68 197.460  11
  13   1  -1 8021.74 291.579   6
  13   1  -1 7937.73 332.095  11
  13   1   0 734.949 100.059   6
  13   1   0 729.939 119.479  11
  13   1   1 209.658 60.4974   6
  13   1   1 365.764 101.512  11
  13   1   2 294.797 96.0266  11
  13   1   3 2665.93 198.495  11
  13   1   4 673.310 108.868  11
  13   1   5 5578.76 236.126  11
  13   1   6 948.240 98.9418  11
  13   1   7 20081.9 317.783  11
  13   2 -10 3562.29 141.464   9
  13   2  -9 1632.02 121.401   9
  13   2  -8 4686.27 213.172   9
  13   2  -7 2046.45 166.225   6
  13   2  -6 24969.2 551.656   6
  13   2  -5 18899.4 491.301   6
  13   2  -4 5792.43 278.435   6
  13   2  -4 5753.05 216.379  11
  13   2  -3 854.745 123.551   6
  13   2  -3 680.577 97.5827  11
  13   2  -2 7635.75 310.585   6
  13   2  -2 7075.56 275.781  11
  13   2  -1 2245.43 174.467   6
  13   2  -1 2007.78 162.199  11
  13   2   0 1485.58 138.810   6
  13   2   0 1275.76 139.578  11
  13   2   1 1315.17 128.233   6
  13   2   1 1295.87 139.883  11
  13   2   2 1375.87 124.982   6
  13   2   2 1670.05 155.338  11
  13   2   3 22969.4 438.245   6
  13   2   3 24300.9 524.706  11
  13   2   4 9127.95 252.656   6
  13   2   4 8614.40 303.349  11
  13   2   5 7991.24 196.025   6
  13   2   5 8002.65 267.388  11
  13   2   6 2760.01 145.905  11
  13   2   7 398.471 55.9690  11
  13   3 -10 637.057 62.5508   9
  13   3  -9 1663.62 112.894   9
  13   3  -8 458.927 78.9335   9
  13   3  -7 156.893 72.4429   6
  13   3  -6 571.425 106.286   6
  13   3  -5 5947.34 275.908   6
  13   3  -4 41.4910 75.6192   6
  13   3  -3 16487.9 461.064   6
  13   3  -2 154.568 74.9439   6
  13   3  -1 14114.1 416.437   6
  13   3  -1 14580.3 347.977  11
  13   3   0 432.849 97.6210   6
  13   3   0 457.043 79.6951  11
  13   3   1 8816.71 315.231   6
  13   3   1 9515.40 298.487  11
  13   3   2 2748.88 173.267   6
  13   3   2 2771.85 166.976  11
  13   3   3 11469.1 316.582   6
  13   3   3 11464.5 320.222  11
  13   3   4 93.1214 55.6664   6
  13   3   4 103.689 58.7497  11
  13   3   5 1856.65 104.401   6
  13   3   5 1984.67 124.048  11
  13   3   6 4563.54 113.125   6
  13   3   6 5572.92 167.491  11
  13   4  -9 5249.48 142.549   9
  13   4  -8 1197.55 90.7278   9
  13   4  -7 1275.12 109.833   6
  13   4  -7 1206.08 102.864   9
  13   4  -6 97.8389 61.5069   6
  13   4  -5 2547.81 167.488   6
  13   4  -4 85.7751 71.2507   6
  13   4  -3 3706.41 209.119   6
  13   4  -2 3697.93 207.916   6
  13   4  -1 4885.42 235.364   6
  13   4   0 3194.98 189.245   6
  13   4   1 1687.77 138.611   6
  13   4   1 1599.46 96.1400  11
  13   4   2 14607.0 351.497   6
  13   4   2 14428.3 277.008  11
  13   4   3 5074.44 195.153   6
  13   4   3 4803.38 158.727  11
  13   4   4 7941.57 210.529   6
  13   4   4 7773.80 186.976  11
  13   4   5 2531.52 100.452   6
  13   4   5 2441.40 92.0792  11
  13   5  -6 1909.88 99.7873   6
  13   5  -6 1827.38 89.4768   9
  13   5  -5 6693.36 195.126   6
  13   5  -5 6695.29 175.801   9
  13   5  -4 1098.94 95.5096   6
  13   5  -3 5823.21 204.442   6
  13   5  -2 8118.89 244.861   6
  13   5  -1 416.990 72.8144   6
  13   5   0 1393.16 106.417   6
  13   5   1 964.711 85.6758   6
  13   5   2 685.823 70.4708   6
  13   5   3 2686.30 107.315   6
  14  -5  -3 590.740 50.0827   5
  14  -4  -7 1677.81 82.6095   5
  14  -4  -6 1111.31 79.0311   5
  14  -4  -5 5537.39 176.397   5
  14  -4  -4 2343.81 122.451  11
  14  -4  -3 2632.30 127.451  11
  14  -4  -2 9653.52 226.359  11
  14  -4  -2 8281.96 158.174  13
  14  -4  -1 5258.91 143.486  13
  14  -4  -1 5285.58 153.977  11
  14  -4   0 7636.47 180.746  13
  14  -4   0 6787.04 139.720  11
  14  -4   1 6287.23 163.630  13
  14  -4   2 1819.71 86.7556  13
  14  -3  -8 9534.17 206.105   5
  14  -3  -7 5754.56 181.643   5
  14  -3  -6 10843.5 291.533  11
  14  -3  -6 10474.1 261.180   5
  14  -3  -5 1271.34 117.843  11
  14  -3  -5 1371.07 109.702   5
  14  -3  -4 5672.43 231.121  11
  14  -3  -3 957.110 111.039  11
  14  -3  -2 1282.62 119.434  11
  14  -3  -1 2233.44 108.822  13
  14  -3  -1 2096.65 139.494  11
  14  -3   0 13182.6 271.576  13
  14  -3   0 13533.7 312.731  11
  14  -3   1 2481.23 125.954  13
  14  -3   1 2380.68 124.593  11
  14  -3   2 790.074 76.8091  13
  14  -3   2 809.224 66.8483  11
  14  -3   3 1514.04 91.8867  13
  14  -3   4 70.7814 35.3904  13
  14  -2  -9 921.282 66.3466   5
  14  -2  -8 4844.91 163.730   5
  14  -2  -7 28068.8 462.737  11
  14  -2  -7 27321.1 406.684   5
  14  -2  -6 791.165 103.243  11
  14  -2  -6 644.675 82.6988   5
  14  -2  -5 3721.28 203.016  11
  14  -2  -5 3614.76 167.612   5
  14  -2  -4 1044.43 124.307  11
  14  -2  -3 7876.44 306.088  11
  14  -2  -2 1400.67 139.001  11
  14  -2  -1 2734.54 182.613  11
  14  -2   0 5434.17 242.806  11
  14  -2   1 1045.33 111.653  11
  14  -2   2 5393.33 205.867  11
  14  -2   3 1297.43 95.6777  11
  14  -2   4 1577.48 80.2225  11
 -14  -2  -4 1257.02 72.3840  10
  14  -1  -9 3911.27 111.947   5
  14  -1  -8 82.4269 47.2330  11
  14  -1  -8 164.257 42.7773   5
  14  -1  -7 5712.36 210.848  11
  14  -1  -7 5598.82 172.853   5
  14  -1  -6 6848.94 253.513  11
  14  -1  -6 6526.07 193.584   5
  14  -1  -5 1193.47 128.923  11
  14  -1  -4 1826.50 158.003  11
  14  -1  -3 1391.99 146.037  11
  14  -1  -2 229.903 88.3267  11
  14  -1  -1 1258.88 142.522  11
  14  -1   0 1797.92 158.469  11
  14  -1   1 1900.65 156.849  11
  14  -1   2 553.306 94.0938  11
  14  -1   3 419.601 80.6275  11
  14  -1   4 3535.29 153.495  11
  14  -1   5 2895.14 113.475  11
  14   0  -7 23.3986 42.2977  11
  14   0  -6 82.6008 51.1917  11
  14   0  -5 3909.11 197.920  11
  14   0  -4 15753.1 411.110  11
  14   0  -3 3979.01 220.505  11
  14   0  -2 6046.19 273.716  11
  14   0  -1 777.741 118.168  11
  14   0   0 5486.78 263.213  11
  14   0   1 1371.16 140.432  11
  14   0   2 3286.00 195.600  11
  14   0   3 1066.69 114.463  11
  14   0   4-21.4138 53.6455  11
  14   0   5 5280.55 174.944  11
  14   0   6 962.526 61.1126  11
  14   1  -9 4041.08 113.075   9
  14   1  -8 158.205 51.2901   9
  14   1  -7 5599.20 197.415   9
  14   1  -6 6619.41 234.526   6
  14   1  -5 947.044 103.012   6
  14   1  -5 1074.79 99.1274  11
  14   1  -4 1909.17 135.708   6
  14   1  -4 1858.12 135.371  11
  14   1  -3 1654.30 128.219   6
  14   1  -3 1401.41 129.070  11
  14   1  -2 146.554 63.7693   6
  14   1  -2 151.253 73.3371  11
  14   1  -1 1118.16 97.0659   6
  14   1  -1 1305.26 133.743  11
  14   1   0 1748.99 152.784  11
  14   1   1 1936.39 156.472  11
  14   1   2 679.540 102.787  11
  14   1   3 336.459 81.2227  11
  14   1   4 3461.43 170.692  11
  14   1   5 3323.29 146.604  11
  14   1   6 7400.51 170.012  11
  14   2  -9 950.072 70.6293   9
  14   2  -8 4855.08 170.187   9
  14   2  -7 27293.5 442.158   9
  14   2  -6 725.879 98.1015   6
  14   2  -5 3305.17 182.796   6
  14   2  -4 1120.38 119.675   6
  14   2  -3 7694.25 272.012   6
  14   2  -3 8236.07 244.359  11
  14   2  -2 1452.29 127.999   6
  14   2  -2 1460.80 117.818  11
  14   2  -1 2729.45 163.278   6
  14   2  -1 2961.41 166.457  11
  14   2   0 5604.91 215.138   6
  14   2   0 5362.31 224.290  11
  14   2   1 843.568 87.6389   6
  14   2   1 961.932 107.592  11
  14   2   2 5577.20 181.621   6
  14   2   2 5401.90 221.996  11
  14   2   3 1090.60 73.7159   6
  14   2   3 1268.87 113.104  11
  14   2   4 1690.25 115.026  11
  14   2   5 16404.0 285.187  11
  14   2   6 562.484 48.9914  11
  14   3  -8 9821.24 213.499   9
  14   3  -7 6223.45 198.058   9
  14   3  -6 10581.1 289.212   6
  14   3  -5 1274.19 116.891   6
  14   3  -4 5249.59 223.821   6
  14   3  -3 855.826 105.228   6
  14   3  -2 1267.67 119.752   6
  14   3  -1 2222.85 147.395   6
  14   3  -1 2276.24 112.651  11
  14   3   0 14004.3 336.476   6
  14   3   0 13320.1 280.168  11
  14   3   1 2625.80 141.920   6
  14   3   1 2542.99 128.543  11
  14   3   2 999.793 87.0396   6
  14   3   2 887.921 81.6926  11
  14   3   3 1685.16 93.8291   6
  14   3   3 1636.17 98.2606  11
  14   3   4 74.0165 38.6889  11
  14   4  -7 1744.35 84.8073   9
  14   4  -6 1218.57 86.3624   6
  14   4  -6 1186.08 83.8150   9
  14   4  -5 5525.33 186.385   6
  14   4  -4 2517.42 135.843   6
  14   4  -3 2683.94 144.570   6
  14   4  -2 10303.0 271.711   6
  14   4  -1 5691.52 199.859   6
  14   4   0 7904.36 223.235   6
  14   4   1 6803.03 194.107   6
  14   4   2 2149.07 100.996   6
  14   5  -3 663.239 54.1771   6
  14   5  -2 2045.19 87.4062   6
  14   5  -1 3581.95 111.115   6
  15  -3  -5 5234.01 159.249  11
  15  -3  -4 5409.80 171.180  11
  15  -3  -4 4555.72 115.694   5
  15  -3  -3 7003.62 194.499  11
  15  -3  -3 5391.92 125.025   5
  15  -3  -2 378.108 58.6775  11
  15  -3  -1 13123.1 241.539  11
  15  -3   0 7486.52 160.898  11
  15  -2  -6 18290.8 314.469  11
  15  -2  -5 909.661 88.2374  11
  15  -2  -4 2262.21 135.283  11
  15  -2  -3 635.717 85.2192  11
  15  -2  -2 1989.66 129.676  11
  15  -2  -1 728.091 85.5524  11
  15  -2   0 3100.89 145.761  11
  15  -2   1 2924.83 128.206  11
  15  -2   2 5179.94 143.430  11
  15  -1  -7 1859.56 91.6536  11
  15  -1  -6 1820.17 108.702  11
  15  -1  -5 1030.80 93.9698  11
  15  -1  -4 6734.28 234.432  11
  15  -1  -3 250.059 70.7977  11
  15  -1  -2 358.288 79.0853  11
  15  -1  -1 4373.43 200.327  11
  15  -1   0 287.153 71.3760  11
  15  -1   1 237.221 65.9325  11
  15  -1   2 17176.0 317.549  11
  15  -1   3 4747.46 146.424  11
  15   0  -6 1482.47 88.1926  11
  15   0  -5 768.934 79.5464  11
  15   0  -4 61.3876 54.9938  11
  15   0  -3 3240.71 169.342  11
  15   0  -2 2193.50 146.256  11
  15   0  -1 52.8502 60.5367  11
  15   0   0 2168.68 143.888  11
  15   0   1 1185.06 107.763  11
  15   0   2 685.082 83.1281  11
  15   0   3 2328.38 117.496  11
  15   0   4 1678.91 84.1480  11
  15   1  -7 1583.64 68.9630   9
  15   1  -6 1860.15 94.0594   9
  15   1  -5 895.195 64.4473  11
  15   1  -4 6589.66 190.041  11
  15   1  -3 310.493 61.8543  11
  15   1  -2 398.249 72.4078  11
  15   1  -1 4426.19 188.522  11
  15   1   0 176.230 60.8080  11
  15   1   1 187.409 60.0651  11
  15   1   2 18217.3 341.982  11
  15   1   3 4864.44 161.966  11
  15   1   4 2629.00 103.258  11
  15   2  -7 2590.83 97.6567   9
  15   2  -6 17830.7 289.169   9
  15   2  -5 937.168 77.3641   6
  15   2  -4 2289.22 117.461   6
  15   2  -3 475.214 61.5520   6
  15   2  -2 1699.76 97.9698   6
  15   2  -2 1714.16 95.1877  11
  15   2  -1 708.445 64.8890   6
  15   2  -1 697.468 71.4874  11
  15   2   0 2963.76 102.518   6
  15   2   0 3337.31 139.711  11
  15   2   1 3032.52 131.547  11
  15   2   2 5158.64 158.387  11
  15   2   3 7482.42 171.472  11
  15   3  -6 285.095 45.1732   9
  15   3  -5 5217.70 150.907   6
  15   3  -4 5419.42 161.602   6
  15   3  -3 6587.70 179.167   6
  15   3  -2 440.938 57.1958   6
  15   3  -1 13280.6 236.494   6
  15   3   0 7630.59 161.563   6
  16  -2  -4 2680.26 93.4552  11
  16  -2  -3 154.072 36.4683  11
  16  -2  -2 6900.78 154.309  11
  16  -2  -1 3084.74 97.7239  11
  16  -1  -4 1008.36 70.4985  11
  16  -1  -3 2662.28 111.352  11
  16  -1  -2 658.856 64.3623  11
  16  -1  -1 7919.98 185.322  11
  16  -1   0 8904.40 186.116  11
  16  -1   1 1920.29 77.9414  11
  16   0  -4 5253.37 131.284  11
  16   0  -3 405.451 53.1236  11
  16   0  -2 2710.82 115.008  11
  16   0  -1 753.785 67.3874  11
  16   0   0 204.167 44.2913  11
  16   0   1 1512.82 78.2409  11
  16   1  -2 634.507 51.1585  11
  16   1  -1 7847.42 165.569  11
  16   1   0 8588.82 171.695  11
  16   1   1 1933.12 78.0600  11
   0   0   0    0.00    0.00   0

TITL sliu4CuLT_auto in P2(1)
REM P2(1) (#4 in standard setting)
CELL 1.54184  13.027360   7.626103  13.313120  90.0000  97.9813  90.0000
ZERR    2.00   0.000127   0.000072   0.000126   0.0000   0.0009   0.0000
LATT -1
SYMM -x, y+1/2,-z
SFAC C H N O
UNIT 64.00 66.00 2.00 8.00
REM  CrysAlisPro recorded range (K): Min=100.0; max=100.0; aver:100.0
TEMP -173
TREF
HKLF 4
END
;
_shelx_hkl_checksum              54992
_olex2_submission_special_instructions 'No special instructions were received'
_oxdiff_exptl_absorpt_empirical_details 
;
Empirical correction (ABSPACK) includes:
- Absorption correction using spherical harmonics
- Frame scaling
;
_oxdiff_exptl_absorpt_empirical_full_max 1.257
_oxdiff_exptl_absorpt_empirical_full_min 0.891
